# Supplementary material for: Explaining empirical dynamic modelling using verbal, graphical and mathematical approaches
Source: Ecol Evol. 2024 May 15;14(5):e10903. doi: 10.1002/ece3.10903 (PMC11094587; doi:10.1002/ece3.10903)
Supplement: Supplementary file 2 — Movie S1 [file ECE3-14-e10903-s002.zip]

Archive with 2 entries (2 files):
- edm-movie-submit.mp4
- transcript-of-movie.txt
