# Supplementary material for: Explaining empirical dynamic modelling using verbal, graphical and mathematical approaches
Source: Ecol Evol. 2024 May 15;14(5):e10903. doi: 10.1002/ece3.10903 (PMC11094587; doi:10.1002/ece3.10903)
Supplement: Supplementary file 2 — Movie S1 [file ECE3-14-e10903-s002.zip › transcript-of-movie.txt]

Transcript of edm-movie-submit.mp4. Andrew Edwards

Hi, so this is Figure 1 from the manuscript and I'm going to give a narrated
animation of it building up through time. You can also do this at your own pace
with Figure S1 [A1] which is this movie.

Starting at time t=1 in panel (a) on the left, this is just showing the
population N_t, the population at time t, against time. So a simple standard
time series moving through time. I've coded the last three points. So here is the
time value, time is 12 at the top, and the asterisk is the final time step, the
solid circle is the previous, and the open circle the one before that. So that
is just so you can look at the different plots and help understand exactly what
is shown in each figure.

So as we go through time we get this time series building up. In panel (b) in
the top middle we have the same data plotted, and it's showing a phase
plot. This is N at time t against N at time t-1. So the asterisk corresponds to
time t=17, so time is t=16 on the x-axis and t=17 on the y-axis. So we go
forward in time by one step, the previous N at time_t value becomes the new N at time
t-1. So this value here becomes this vertical value here, about 0.2 or so. And
this one might be easier to see -- so 1.8 in this case becomes 1.8 on the
x-axis. The graphical way of doing this is just by bouncing the values off the
1:1 line here, converting the N at time t to N at time t-1 in the next time
step.

Now down here in the bottom left we have panel (c) which is the first-difference
values Y_t that we had in the manuscript. So the next population minus the
current population. So up here [in (a)] the original values were always bigger than 0,
but the y-values [in (c)] can be positive or negative because we have jumps or
declines. Again we go through the time series and we can see the population jumping around.

The main point of showing this is this panel (d), which when you plot the Y
values but as a phase plane, like we had in panel (b), you see some structure
evolving. And this is just plotting the data in different ways, but it's to give
you the idea of the core ideas of EDM. So we see here as we build up through
time you can see the Y values evolving and lying on this attractor in
Y-space. You see several features. You only see certain areas of the phase plane
that gets used. For example, we have the values down here in the bottom-right
arm, where a big Y at t-1 is only ever followed by a big decline in Y_t. You can
kind of see this in panel (a) where big jumps always have big declines.

Similarly we have this left arm here [in (d)] where a big decline is then
followed by a small value. Every time we have a big decline we never get a big
jump again [straight away], we always have a small value. Finally, in this arm up
here, some small values give you a big jump. And again we do this cobwebbing
idea where we move around the phase plane bouncing off the 1:1 line seeing where
things go.

An interesting feature is that you have these areas where you have no points. Up
here [top left] this is empty -- you never get a big decline followed by a big
increase. In the top right here, you never get a big increase followed by
another big increase, and in the bottom left you never get a big decline followed by
a big decline.

Now all we've done so far is plot the data in different ways. Up here in panel
(e) we do the same thing but in three dimensions. So Y at time t against Y at
t-1 and also against Y at t-2. So we are showing more lags. And again as we go
through time we can see some structure. It is a bit harder to see due to the
three dimensions, but you can definitely see that there is some structure
evolving.

So the point of EDM is to use this geometric structure in a spatial
sense to then make predictions in the time sense. And we'll get into that in the
manuscript in more detail. These dimensions are called the embedding dimensions,
so this is three dimensions here, so this is called an embedding dimension of 3
in panel (e). And in (d) there was an embedding dimension of 2, just Y at time t
against one lag, Y at time t-1. And in the bottom left panel (c), these values
are just showing the Y_t values kind of on top of each other [left of the
vertical line], which is an embedding dimension of 1. You don't really use that,
but I just wanted to get the idea across that you can have a line of points as
well.

Now you can also have higher embedding dimensions. In panel (f) here we have some
results. So E is 2 corresponds to the embedding dimension of 2. Also have E is 3, 4, 5,
6. So you can have an embedding dimension of 6, you just can't really plot it or
visualise it [the equivalent plot to (d) or (e)], but EDM can still cope with
that. We'll explain that in detail in the manuscript. Basically this panel (f)
is showing the predictions from EDM against the observed values, and we have the
points corresponding to the points in the time series, and these [colours]
correspond to different embedding dimensions. And this shows how well certain
embedding dimensions are doing. Basically you do a correlation coefficient of
the results for each embedding dimension and pick the embedding dimension which
has the highest correlation coefficient, rho, which in this case is 0.83 and then
you use that to make your forecast, which will be explained in the manuscript.

Okay, so this hasn't really explained EDM, it has explained the ideas behind it,
that you can plot time series in different ways and tease out some geometric
structure that you can use for making forecasts. Okay, now back to the
manuscript. Thanks.
