# Supplementary material for: Explaining empirical dynamic modelling using verbal, graphical and mathematical approaches
Source: Ecol Evol. 2024 May 15;14(5):e10903. doi: 10.1002/ece3.10903 (PMC11094587; doi:10.1002/ece3.10903)
Supplement: Supplementary file 4 — Data S1 [file ECE3-14-e10903-s001.zip]

Archive with 185 entries (174 files):
- pbsEDM-main/
- pbsEDM-main/.Rbuildignore
- pbsEDM-main/.github/
- pbsEDM-main/.github/.gitignore
- pbsEDM-main/.github/workflows/
- pbsEDM-main/.github/workflows/R-CMD-check.yaml
- pbsEDM-main/.github/workflows/test-coverage.yaml
- pbsEDM-main/.gitignore
- pbsEDM-main/DESCRIPTION
- pbsEDM-main/LICENSE.md
- pbsEDM-main/NAMESPACE
- pbsEDM-main/R/
- pbsEDM-main/R/binary.R
- pbsEDM-main/R/create_lags.R
- pbsEDM-main/R/create_subset_lags.R
- pbsEDM-main/R/data.R
- pbsEDM-main/R/earlier_functions.R
- pbsEDM-main/R/forecast_metrics.R
- pbsEDM-main/R/metrics.R
- pbsEDM-main/R/multivariate_simplex.R
- pbsEDM-main/R/multiview_embedding.R
- pbsEDM-main/R/multiview_embedding_original.R
- pbsEDM-main/R/pbsEDM.R
- pbsEDM-main/R/pbsEDM_Evec.R
- pbsEDM-main/R/pbsEDM_optimal_E.R
- pbsEDM-main/R/pbsSimplex.R
- pbsEDM-main/R/pbsSmap.R
- pbsEDM-main/R/plotting.R
- pbsEDM-main/R/simulate.R
- pbsEDM-main/R/single_view_embedding.R
- pbsEDM-main/R/single_view_embedding_for_sve.R
- pbsEDM-main/R/smap_efficient.R
- pbsEDM-main/R/smap_surrogates.R
- pbsEDM-main/R/smap_thetavec.R
- pbsEDM-main/R/state_space_distances.R
- pbsEDM-main/R/state_space_distances_for_sve.R
- pbsEDM-main/R/state_space_forecasts.R
- pbsEDM-main/R/state_space_forecasts_for_sve.R
- pbsEDM-main/R/state_space_reconstruction.R
- pbsEDM-main/R/state_space_reconstruction_for_sve.R
- pbsEDM-main/R/superset_columns.R
- pbsEDM-main/R/sysdata.rda
- pbsEDM-main/R/untransform_forecasts.R
- pbsEDM-main/R/untransform_predictions.R
- pbsEDM-main/R/utilities.R
- pbsEDM-main/R/utils-pipe.R
- pbsEDM-main/R/weight_single_view_embeddings.R
- pbsEDM-main/README.md
- pbsEDM-main/data-raw/
- pbsEDM-main/data-raw/Nx_lags_orig.R
- pbsEDM-main/data-raw/Nx_lags_orig_2.R
- pbsEDM-main/data-raw/Nx_lags_orig_3.R
- pbsEDM-main/data-raw/exclusion_radius_test.R
- pbsEDM-main/data-raw/larkin.R
- pbsEDM-main/data-raw/ricker.R
- pbsEDM-main/data-raw/simple_ts.R
- pbsEDM-main/data-raw/sysdata.R
- pbsEDM-main/data/
- pbsEDM-main/data/NY_lags_example.rda
- pbsEDM-main/data/NY_lags_example_3.rda
- pbsEDM-main/data/Nx_lags_orig.rda
- pbsEDM-main/data/Nx_lags_orig_2.rda
- pbsEDM-main/data/Nx_lags_orig_3.rda
- pbsEDM-main/data/check_rEDM_excl_1.rda
- pbsEDM-main/data/check_rEDM_excl_2.rda
- pbsEDM-main/data/check_rEDM_excl_3.rda
- pbsEDM-main/data/full_calcs_orig.rda
- pbsEDM-main/data/full_calcs_orig_3.rda
- pbsEDM-main/data/larkin.rda
- pbsEDM-main/data/psi_orig.rda
- pbsEDM-main/data/rEDM_points.rda
- pbsEDM-main/data/ricker.rda
- pbsEDM-main/data/simple_ts.rda
- pbsEDM-main/inst/
- pbsEDM-main/inst/CITATION
- pbsEDM-main/man/
- pbsEDM-main/man/EDM_pred_E_2.Rd
- pbsEDM-main/man/NY_lags_example.Rd
- pbsEDM-main/man/Nx_lags_orig.Rd
- pbsEDM-main/man/abs_lag1_scaled_error.Rd
- pbsEDM-main/man/abs_mean_scaled_error.Rd
- pbsEDM-main/man/abs_pct_error.Rd
- pbsEDM-main/man/arctan_abs_pct_error.Rd
- pbsEDM-main/man/binary.Rd
- pbsEDM-main/man/check_rEDM_excl_1.Rd
- pbsEDM-main/man/check_rEDM_excl_2.Rd
- pbsEDM-main/man/check_rEDM_excl_3.Rd
- pbsEDM-main/man/create_lags.Rd
- pbsEDM-main/man/create_subset_lags.Rd
- pbsEDM-main/man/f.Rd
- pbsEDM-main/man/forecast_metrics.Rd
- pbsEDM-main/man/full_calcs_orig.Rd
- pbsEDM-main/man/gets3dusr.Rd
- pbsEDM-main/man/larkin.Rd
- pbsEDM-main/man/maape.Rd
- pbsEDM-main/man/mae.Rd
- pbsEDM-main/man/mamse.Rd
- pbsEDM-main/man/mape.Rd
- pbsEDM-main/man/mase.Rd
- pbsEDM-main/man/matric.Rd
- pbsEDM-main/man/mpe.Rd
- pbsEDM-main/man/mre.Rd
- pbsEDM-main/man/multivariate_simplex.Rd
- pbsEDM-main/man/multiview_embedding.Rd
- pbsEDM-main/man/multiview_embedding_original.Rd
- pbsEDM-main/man/pbsDist.Rd
- pbsEDM-main/man/pbsEDM.Rd
- pbsEDM-main/man/pbsEDM_Evec.Rd
- pbsEDM-main/man/pbsEDM_optimal_E.Rd
- pbsEDM-main/man/pbsLag.Rd
- pbsEDM-main/man/pbsN.Rd
- pbsEDM-main/man/pbsSSR.Rd
- pbsEDM-main/man/pbsSim.Rd
- pbsEDM-main/man/pbsSimplex.Rd
- pbsEDM-main/man/pbsSmap.Rd
- pbsEDM-main/man/pbsX.Rd
- pbsEDM-main/man/pbsY.Rd
- pbsEDM-main/man/pbsZ.Rd
- pbsEDM-main/man/pct_error.Rd
- pbsEDM-main/man/pipe.Rd
- pbsEDM-main/man/plot.pbsEDM.Rd
- pbsEDM-main/man/plot.pbsSim.Rd
- pbsEDM-main/man/plot_explain_edm.Rd
- pbsEDM-main/man/plot_explain_edm_all_tstar_movie_save.Rd
- pbsEDM-main/man/plot_explain_edm_movie.Rd
- pbsEDM-main/man/plot_explain_edm_movie_save.Rd
- pbsEDM-main/man/plot_explain_edm_save.Rd
- pbsEDM-main/man/plot_library_size.Rd
- pbsEDM-main/man/plot_library_size_save.Rd
- pbsEDM-main/man/plot_pbsEDM_Evec.Rd
- pbsEDM-main/man/plot_pbsEDM_Evec_movie_save.Rd
- pbsEDM-main/man/plot_pbsEDM_Evec_save.Rd
- pbsEDM-main/man/plot_phase_2d.Rd
- pbsEDM-main/man/plot_phase_3d.Rd
- pbsEDM-main/man/plot_pred_obs.Rd
- pbsEDM-main/man/plot_rho_Evec.Rd
- pbsEDM-main/man/plot_rho_Evec_save.Rd
- pbsEDM-main/man/plot_time_series.Rd
- pbsEDM-main/man/psi_orig.Rd
- pbsEDM-main/man/rEDM_points.Rd
- pbsEDM-main/man/raw_error.Rd
- pbsEDM-main/man/ricker.Rd
- pbsEDM-main/man/rmse.Rd
- pbsEDM-main/man/simple_ts.Rd
- pbsEDM-main/man/single_view_embedding.Rd
- pbsEDM-main/man/single_view_embedding_for_sve.Rd
- pbsEDM-main/man/smaape.Rd
- pbsEDM-main/man/smap_efficient.Rd
- pbsEDM-main/man/smap_surrogates.Rd
- pbsEDM-main/man/smap_thetavec.Rd
- pbsEDM-main/man/srmse.Rd
- pbsEDM-main/man/state_space_distances.Rd
- pbsEDM-main/man/state_space_distances_for_sve.Rd
- pbsEDM-main/man/state_space_forecasts.Rd
- pbsEDM-main/man/state_space_forecasts_for_sve.Rd
- pbsEDM-main/man/state_space_reconstruction.Rd
- pbsEDM-main/man/state_space_reconstruction_for_sve.Rd
- pbsEDM-main/man/superset_columns.Rd
- pbsEDM-main/man/untransform_forecasts.Rd
- pbsEDM-main/man/untransform_predictions.Rd
- pbsEDM-main/man/weight_single_view_embeddings.Rd
- pbsEDM-main/pbsEDM.Rproj
- pbsEDM-main/tests/
- pbsEDM-main/tests/testthat.R
- pbsEDM-main/tests/testthat/
- pbsEDM-main/tests/testthat/test-earlier-functions.R
- pbsEDM-main/tests/testthat/test-methods.R
- pbsEDM-main/tests/testthat/test-plots.R
- pbsEDM-main/tests/testthat/test-utilities.R
- pbsEDM-main/vignettes/
- pbsEDM-main/vignettes/analyse_simple_time_series.Rmd
- pbsEDM-main/vignettes/analyse_simple_time_series.html
- pbsEDM-main/vignettes/aspect_2.Rmd
- pbsEDM-main/vignettes/aspect_2.html
- pbsEDM-main/vignettes/mve.Rmd
- pbsEDM-main/vignettes/mve_understanding.Rmd
- pbsEDM-main/vignettes/negative_predictions.Rmd
- pbsEDM-main/vignettes/negative_predictions.html
- pbsEDM-main/vignettes/pbsEDM_movie_1.gif
- pbsEDM-main/vignettes/pbsEDM_movie_tstar_15.gif
- pbsEDM-main/vignettes/pbsEDM_movie_tstar_39.gif
- pbsEDM-main/vignettes/pbsEDM_movie_tstar_75.gif
- pbsEDM-main/vignettes/pbsEDM_movie_tstar_99.gif
- pbsEDM-main/vignettes/pbsSmap.Rmd
- pbsEDM-main/vignettes/pbsSmap.html
