# Supplementary material for: Explaining empirical dynamic modelling using verbal, graphical and mathematical approaches
Source: Ecol Evol. 2024 May 15;14(5):e10903. doi: 10.1002/ece3.10903 (PMC11094587; doi:10.1002/ece3.10903)
Supplement: Supplementary file 4 — Data S1 [file ECE3-14-e10903-s001.zip › pbsEDM-main/DESCRIPTION]

Package: pbsEDM
Type: Package
Title: An R package to implement some of the methods of empirical dynamic modelling
Version: 1.0.0
Authors@R:
    c(person(given = c("Luke", "A."),
             family = "Rogers",
             role = c("aut", "cre"),
             email = "luke.rogers@dfo-mpo.gc.ca",
             comment = c(ORCID = "0000-0003-3843-064X")),
      person(given = "Andrew",
             family = "Edwards",
             role = c("aut"),
             email = "andrew.edwards@dfo-mpo.gc.ca",
             comment = c(ORCID = "0000-0003-2749-8198"))
    )
Description: Implements some methods of empirical dynamic modelling (EDM) for nonlinear time-series analysis. The name `pbsEDM` combines our workplace, the Pacific Biological Station (PBS) in British Columbia, Canada, with EDM, continuing a long tradition of R packages from PBS. The package was developed in conjuction with a manuscript currently under review.
URL: https://github.com/pbs-assess/pbsEDM
BugReports: https://github.com/pbs-assess/pbsEDM/issues
License: GPL-3
Encoding: UTF-8
LazyData: true
RoxygenNote: 7.2.3
Imports:
    dplyr,
    scatterplot3d,
    igraph,
    tictoc,
    checkmate,
    magrittr,
    rlang
Suggests:
    knitr,
    rmarkdown,
    testthat (>= 2.1.0)
VignetteBuilder: knitr, rmarkdown
Depends:
    R (>= 2.10)
