# Supplementary material for: Explaining empirical dynamic modelling using verbal, graphical and mathematical approaches
Source: Ecol Evol. 2024 May 15;14(5):e10903. doi: 10.1002/ece3.10903 (PMC11094587; doi:10.1002/ece3.10903)
Supplement: Supplementary file 4 — Data S1 [file ECE3-14-e10903-s001.zip › pbsEDM-main/NAMESPACE]

# Generated by roxygen2: do not edit by hand

S3method(plot,pbsEDM)
S3method(plot,pbsSim)
export("%>%")
export(EDM_pred_E_2)
export(abs_lag1_scaled_error)
export(abs_mean_scaled_error)
export(abs_pct_error)
export(arctan_abs_pct_error)
export(binary)
export(create_lags)
export(create_subset_lags)
export(forecast_metrics)
export(gets3dusr)
export(maape)
export(mae)
export(mamse)
export(mape)
export(mase)
export(matric)
export(mpe)
export(mre)
export(multivariate_simplex)
export(multiview_embedding)
export(multiview_embedding_original)
export(pbsDist)
export(pbsEDM)
export(pbsEDM_Evec)
export(pbsEDM_optimal_E)
export(pbsLag)
export(pbsN)
export(pbsSSR)
export(pbsSim)
export(pbsSimplex)
export(pbsSmap)
export(pbsX)
export(pbsY)
export(pbsZ)
export(pct_error)
export(plot_explain_edm)
export(plot_explain_edm_all_tstar_movie_save)
export(plot_explain_edm_movie)
export(plot_explain_edm_movie_save)
export(plot_explain_edm_save)
export(plot_library_size)
export(plot_library_size_save)
export(plot_pbsEDM_Evec)
export(plot_pbsEDM_Evec_movie_save)
export(plot_pbsEDM_Evec_save)
export(plot_phase_2d)
export(plot_phase_3d)
export(plot_pred_obs)
export(plot_rho_Evec)
export(plot_rho_Evec_save)
export(plot_time_series)
export(raw_error)
export(rmse)
export(single_view_embedding)
export(single_view_embedding_for_sve)
export(smaape)
export(smap_efficient)
export(smap_surrogates)
export(smap_thetavec)
export(srmse)
export(state_space_distances)
export(state_space_distances_for_sve)
export(state_space_forecasts)
export(state_space_forecasts_for_sve)
export(state_space_reconstruction)
export(state_space_reconstruction_for_sve)
export(superset_columns)
export(untransform_forecasts)
export(untransform_predictions)
export(weight_single_view_embeddings)
importFrom(magrittr,"%>%")
importFrom(rlang,":=")
importFrom(rlang,.data)
