# Supplementary material for: Explaining empirical dynamic modelling using verbal, graphical and mathematical approaches
Source: Ecol Evol. 2024 May 15;14(5):e10903. doi: 10.1002/ece3.10903 (PMC11094587; doi:10.1002/ece3.10903)
Supplement: Supplementary file 4 — Data S1 [file ECE3-14-e10903-s001.zip › pbsEDM-main/R/utilities.R]

#' Create N Matrix
#'
#' @param N [matrix()] or [data.frame()] with [numeric()] columns.
#' @param lags [list()] of named integer vectors specifying the lags to use for
#'   each time series in \code{N}.
#' @param p The integer forecast distance.
#'
#' @return [matrix()] N
#' @export
#'
#' @examples
#'
#' # Numeric vector
#' N <- 1:10
#' lags <- list(x = c(0, 1, 2))
#' pbsN(N, lags)
#'
#' # Numeric matrix
#' N <- matrix(1:20, ncol = 2)
#' colnames(N) <- c("x", "y")
#' lags <- list(x = c(0, 1, 2), y = c(0, 1))
#' pbsN(N, lags)
#'
#' # Data frame
#' N <- data.frame(x = 1:10, y = 11:20)
#' lags <- list(x = c(0, 1, 2), y = c(0, 1))
#' pbsN(N, lags)
#'
pbsN <- function (N, lags, p = 1L) {

	# Check arguments
	checkmate::assert_list(lags, types = "integerish", any.missing = FALSE)
	checkmate::assert_list(lags, min.len = 1)
	checkmate::assert_integerish(p, lower = 1, any.missing = FALSE, len = 1)
	# Check that N is a numeric vector, numeric matrix, or data frame
	stopifnot((is.numeric(N) & (is.vector(N) | is.matrix(N))) | is.data.frame(N))
	# Convert vector N to data frame
	if (is.vector(N)) {
		N <- as.matrix(N, ncol = 1)
		colnames(N) <- names(lags)[1]
	}
	# Check remaining arguments
	checkmate::assert_true(all(is.element(names(lags), colnames(N))))
	checkmate::assert_true(length(unique(names(lags))) == length(names(lags)))
	checkmate::assert_true(length(unique(colnames(N))) == length(colnames(N)))
	checkmate::assert_true(is.numeric(as.vector(unlist(N[, names(lags)]))))
	checkmate::assert_true(is.numeric(as.vector(unlist(lags))))
	checkmate::assert_true(lags[[1]][1] == 0L)
	# Convert data.frame N to matrix
	N <- as.matrix(N[, names(lags), drop = FALSE]) # Retain columns named in lags
	# Augment by rows
	N <- rbind(N, array(NA_real_, dim = c(p, ncol(N))))
	# Assign column names to new N
	colnames(N) <- names(lags)
	# Return new N
	return(N)
}

#' Create Z Matrix
#'
#' @param N [matrix()] with [numeric()] columns.
#' @param first_difference [logical()] First difference columns of N?
#'
#' @return [matrix()] Z
#' @export
#'
#' @examples
#' N <- data.frame(x = 1:10, y = 11:20)
#' lags <- list(x = c(0, 1, 2), y = c(0, 1))
#' N <- pbsN(N, lags)
#' Z <- pbsZ(N, first_difference = FALSE)
#'
pbsZ <- function (N, first_difference) {
	# Check arguments
	checkmate::assert_matrix(N, mode = "double", min.cols = 1L)
	checkmate::assert_logical(first_difference, any.missing = FALSE, len = 1L)
	# Compute Z
	if (first_difference) diff(N) else N
}

#' Create Y Matrix
#'
#' @param Z [matrix()] with [numeric()] columns.
#' @param centre_and_scale [logical()] Centre and scale columns of Z?
#'
#' @return [matrix()] Y
#' @export
#'
pbsY <- function (Z, centre_and_scale) {
	# Check arguments
	checkmate::assert_matrix(Z, mode = "double", min.cols = 1)
	checkmate::assert_logical(centre_and_scale, any.missing = FALSE, len = 1L)
	# Compute Y
	if (centre_and_scale) {
		Z_means <- apply(Z, 2, mean, na.rm = TRUE)
		Z_sds <- apply(Z, 2, stats::sd, na.rm = TRUE)
		if (!all(Z_sds > 0)) stop("standard deviations of columns in Z must be > 0")
		t((t(Z) - Z_means) / Z_sds)
	} else {
		Z
	}
}

#' Create X Matrix
#'
#' @param Y [matrix()] with [numeric()] columns.
#' @param lags [list()] of named integer vectors specifying the lags to use for
#'   each time series in \code{N}.
#'
#' @return [matrix()] X of class [pbsSSR()]
#' @export
#'
pbsX <- function (Y, lags) {
	# Check arguments
	checkmate::assert_matrix(Y, mode = "double", min.cols = 1)
	checkmate::assert_list(lags, types = "integerish", any.missing = FALSE)
	checkmate::assert_list(lags, min.len = 1L)
	checkmate::assert_true(all(is.element(names(lags), colnames(Y))))
	checkmate::assert_true(length(unique(names(lags))) == length(names(lags)))
	checkmate::assert_true(length(unique(colnames(Y))) == length(colnames(Y)))
	checkmate::assert_numeric(as.vector(unlist(Y[, names(lags)])))
	checkmate::assert_numeric(as.vector(unlist(lags)))
	checkmate::assert_true(lags[[1]][1] == 0L)
	# Compute X
	lags_size <- unlist(lags, use.names = FALSE)
	lags_name <- rep(names(lags), lengths(lags))
	# Rows in X are points in state space
	X <- pbsLag(Y[, lags_name, drop = FALSE], lags_size)
	colnames(X) <- paste0(lags_name, "_", lags_size)
	class(X) <- unique(c(class(X), "pbsSSR"))
	return(X)
}

#' Create State Space Reconstruction Matrix
#'
#' @param N [vector()], [matrix()] or [data.frame()] of time series
#'   for the response variable and covariate time series. Elements must be
#'   [numeric()]. If present, columns must have [colnames()] matching
#'   \code{names(lags)}.
#' @param lags [list()] of named integer vectors specifying the lags to use for
#'   each time series in \code{N}.
#' @param p [integer()] The forecast distance.
#' @param first_difference [logical()] First-difference each time series?
#' @param centre_and_scale [logical()] Centre and scale each time series?
#'
#' @return [matrix()] State space reconstruction.
#' @export
#'
pbsSSR <- function (N,
                    lags,
                    p = 1L,
                    first_difference = FALSE,
                    centre_and_scale = FALSE) {
  	# Compute X the state space reconstruction (SSR)
	N <- pbsN(N = N, lags = lags, p = p)
	Z <- pbsZ(N = N, first_difference = first_difference)
	Y <- pbsY(Z = Z, centre_and_scale = centre_and_scale)
	X <- pbsX(Y = Y, lags = lags)
	return(X)
}

#' Compute Distances Between Allowed Points in the State Space Reconstruction
#'
#' @param X [matrix()] with named [numeric()] columns.
#' @param lags [list()] of named integer vectors specifying the lags to use for
#'   each time series in \code{N}.
#' @param p [integer()] The forecast distance.
#' @param first_difference [logical()] First-difference each time series?
#' @param @param exclusion_radius Number of points around ${\bf x}_t^*$ to exclude as
#'   candidate nearest neighbours. Default is `half` as used for our manuscript
#'   (see equation (6)), to only
#'   exclude the next $E$ values, where embedding dimension $E$  is defined as the
#'   number of lags specified in `lags`. If `exclusion_radius` is an integer,
#'   then that number of values after \emph{and} before ${\bf x}_t^*$ are
#'   excluded, to match the `exclusionRadius` setting in `rEDM::Simplex()`; use
#'   0 to match the default in `rEDM::Simplex()`.
#'
#' @return [pbsDist()] [matrix()] of allowed distances
#'
#' @export
#'
pbsDist <- function (X,
                     lags,
                     p = 1L,
                     first_difference = FALSE,
                     exclusion_radius = "half") {
  # Check arguments
  stopifnot(
    is.matrix(X) & is.numeric(X),
    is.element("pbsSSR", class(X)),
    is.list(lags),
    length(unique(names(lags))) == length(names(lags)),
    is.numeric(as.vector(unlist(lags))),
    lags[[1]][1] == 0L,
    is.integer(p) && length(p) == 1L,
    is.logical(first_difference) && length(first_difference) == 1L
  )
  # Avoid partial-component distances
  X[is.na(rowSums(X)), ] <- NA
  # Compute distance matrix
  X_distance <- as.matrix(stats::dist(X))
  # Exclude the focal point from each row of neighbours
  diag(X_distance) <- NA
  # Index points in X that contain NAs
  na_rows <- which(is.na(rowSums(X)))
  # Exclude all neighbours of focal points that themselves contain NAs
  X_distance[na_rows, ] <- NA
  # Exclude all neighbours that contain NAs
  X_distance[, na_rows] <- NA
  # Index points that project to points that contain NAs
  na_rows <- (which(is.na(rowSums(X))) - p)
  na_rows <- subset(na_rows, na_rows > 0)
  # Exclude neighbours that project to points that contain NAs
  X_distance[, na_rows] <- NA

  # Exclude neighbours based on exclusion_radius
  if(exclusion_radius == "half"){
    # Index points whose elements include a projection of the focal value
    seq_rows <- seq_len(nrow(X))                        # All rows
    fcl_rows <- rep(seq_rows, each = length(lags[[1]])) # focal values, repeated
    prj_rows <- fcl_rows + p + lags[[1]]                # projection values
                                                        #  taking into account lags
    na_mat <- matrix(c(fcl_rows,
                       prj_rows),
                     ncol = 2)[which(prj_rows <= nrow(X)),] # Which focal-proj
                                                            # combinations should be excluded
    # Exclude neighbours whose elements include a projection of the focal value
    X_distance[na_mat] <- NA # Specify [row, col] pairs to become NA's
  } else if(exclusion_radius != 0){                     # If 0 then nothing to exclude
    # Index points whose elements are within exclusion_radius either way of the focal value
    seq_rows <- seq_len(nrow(X))                        # All rows
    fcl_rows <- rep(seq_rows,
                    each = exclusion_radius * 2)        # focal values, repeated
    prj_rows <- fcl_rows + c(seq(-exclusion_radius,
                                 -1),
                             seq(1,
                                 exclusion_radius))
                                                        # projection values
                                                        #  taking into account
                                                        #  exclusion_radius, not
                                                        #  p since that does not matter
    na_mat <- matrix(c(fcl_rows,
                       prj_rows),
                     ncol = 2)[which(prj_rows <= nrow(X)),] # Which focal-proj
                                                            # combinations
                                                            # should be excluded
    na_mat <- na_mat[which(na_mat[, 2] > 0), ]          # Also exclude ones
                                                        # before start of time series
    # Exclude neighbours whose elements are within the exclusion_radious
    X_distance[na_mat] <- NA # Specify [row, col] pairs to become NA's
  }

  if (first_difference) {
    # Index points whose elements include a first difference of the focal value
    dif_rows <- fcl_rows - 1 + lags[[1]]
    na_mat <- matrix(c(fcl_rows, dif_rows), ncol = 2)[which(dif_rows <= nrow(X)),]
    # Exclude neighbours whose elements include a first difference of the focal value
    X_distance[na_mat] <- NA # Specify [row, col] pairs
  }
  # Set class
  class(X_distance) <- unique(c(class(X_distance), "pbsDist"))
  return(X_distance)
}

#' Return a Lagged Matrix
#'
#' @param x [matrix()] A vector or column matrix
#' @param n [integer()] The lag sizes
#'
#' @return A matrix or vector. If `x` is a vector then returns a vector `length(x)`
#'   with `NA` for the first `n` values then the first `length(x) - n` values of
#'   `x`.
#'
#' @export
#'
#' @examples
#' pbsLag(1:10, 3)
#' pbsLag(matrix(rep(1:10, 2), nrow = 10), 3)
#' pbsLag(matrix(rep(1:10, 2), nrow = 10), c(3, 5))
#'
#' pbsLag(matrix(rep(1:10, 2), nrow = 10), c(0, 1))
#' pbsLag(matrix(rep(1:10, 2), nrow = 10), c(0, 0))
#' pbsLag(matrix(rep(1:10, 2), nrow = 10), c(0, -1))
#'
pbsLag <- function (x,
                    n = 1) {

	# Check arguments
	stopifnot(
		is.matrix(x) || is.numeric(x),
		is.numeric(n)
	)
	# Lag x
	m <- as.matrix(x)
	if (length(n) == 1) {n <- rep(n, ncol(m))}
	for (i in seq_along(n)) {
		if (n[i] >= 0) {
			m[, i] <- c(rep(NA_real_, floor(n[i])), m[, i])[seq_along(m[, i])]
		} else {
			m[, i] <- c(m[, i], rep(NA_real_, floor(-n[i])))[seq_along(m[, i]) - n[i]]
		}
	}
	if (is.vector(x)) {
		m <- as.vector(m)
	} else if (is.matrix(x)) {
		m <- as.matrix(m)
	}
	m
}

# As for sizeSpectra package, need these to avoid warnings related to dplyr
# commands (e.g. referring to the column names within dplyr::filter() ).
# Copied from the warning given by check() (that puts them alphabetical, then
# maybe add some more at the end).
if (getRversion() >= "2.15.1") utils::globalVariables(c("."))
if (getRversion() >= "2.15.1") {
  utils::globalVariables(c(
           "Nx_lags_orig",
           "Xt",
           "Xtmin1",
           "d",
           "my.pred",
           "rEDM.pred"
	))
}
