# Supplementary material for: Explaining empirical dynamic modelling using verbal, graphical and mathematical approaches
Source: Ecol Evol. 2024 May 15;14(5):e10903. doi: 10.1002/ece3.10903 (PMC11094587; doi:10.1002/ece3.10903)
Supplement: Supplementary file 4 — Data S1 [file ECE3-14-e10903-s001.zip › pbsEDM-main/README.md]

<!-- README.Rmd no longer generated from README.Rmd. Can edit here. -->

# pbsEDM

<!-- badges: start -->

[![R-CMD-check](https://github.com/pbs-assess/pbsEDM/workflows/R-CMD-check/badge.svg)](https://github.com/pbs-assess/pbsEDM/actions)
[![Codecov test coverage](https://codecov.io/gh/pbs-assess/pbsEDM/branch/main/graph/badge.svg)](https://app.codecov.io/gh/pbs-assess/pbsEDM?branch=main)

<!-- [![Project Status: WIP – Initial development is in progress, but there
has not yet been a stable, usable release suitable for the
public.](https://www.repostatus.org/badges/latest/wip.svg)](https://www.repostatus.org/#wip) -->

<!-- badges: end -->

An R package to implement some of the methods of empirical dynamic modelling

The name `pbsEDM` combines our workplace, the Pacific Biological Station (PBS) in British Columbia, Canada, with empirical dynamic modelling (EDM), the focus of the package. The package was developed in conjuction with a manuscript currently under review. 

The package implements the simplex and S-map algorithms of empirical dynamic modelling, and creates visualisations to help understand the methods, for example:

![](vignettes/pbsEDM_movie_tstar_39.gif)

Users can also analyse their own data. The package complements our manuscript *Explaining empirical dynamic modelling using verbal, graphical, and mathematical approaches* being submitted as a Research Article to *Ecology and Evolution*. The 
package can be installed directly from GitHub (see instructions below).

## Vignettes

The vignettes are already rendered here:

* [analyse_simple_time_series.html](http://htmlpreview.github.io/?https://github.com/pbs-assess/pbsEDM/blob/master/vignettes/analyse_simple_time_series.html) How to analyse a simple time series using the simplex algorithm, and produce figures that help understand the algorithm.
* [aspect_2.html](http://htmlpreview.github.io/?https://github.com/pbs-assess/pbsEDM/blob/master/vignettes/aspect_2.html) Detailing of aspect 2.
* [negative_predictions.html](http://htmlpreview.github.io/?https://github.com/pbs-assess/pbsEDM/blob/master/vignettes/negative_predictions.html) Demonstrations of getting negative predictions, and also how the correlation coefficients differ between looking at predictions of lagged values and predictions of the actual population values.
* [pbsSmap.html](http://htmlpreview.github.io/?https://github.com/pbs-assess/pbsEDM/blob/master/vignettes/pbsSmap.html) Demonstration of S-map code.

The source code written in `Rmarkdown`, the R code that gets extracted from the
`Rmarkdown` code, and the resulting .html files are all found within your library
folder (where all your R libraries get saved), in
`library\pbsEDM\doc\`. Or you can look at the `vignettes\` folder on GitHub or locally. Terms like `aspect 2' will make more sense upon reading of the manuscript.

## To reproduce and save the figures for the manuscript

Just run the following code. Type the function name (or look at the help with ?<function_name>) to see what it does.

```
E_results <- pbsEDM_Evec(NY_lags_example$N_t)

plot_pbsEDM_Evec_save(E_results)      # Figure 1

plot_explain_edm_save(E_results[[1]]) # Figure 2

plot_rho_Evec_save()                  # Figure 3

plot_library_size_save()              # Figure 4 

# Animated figures for the Appendix:

plot_pbsEDM_Evec_movie_save(E_results)                # Figure S.1

plot_explain_edm_movie_save(E_results[[1]])           # Figure S.2 

plot_explain_edm_all_tstar_movie_save(E_results[[1]]) # Figure S.3
```
## Installation instructions

```
install.packages("remotes")    # If you do not already have the "remotes" package
remotes::install_github("pbs-assess/pbsEDM")
```

If you get an error like
```
Error in utils::download.file(....)
```
then the connection may be timing out. Try
```
options(timeout = 1200)
```
and then try and install again.


## Citation

If you use our package then please cite it so that we can keep track and will continue to update it. See citation("pbsEDM") for a bibTeX entry, or use:

Rogers, L. A., and Edwards, A. M. (2023). pbsEDM: An R package to implement some of the methods of empirical dynamic modelling. Available at https://github.com/pbs-assess/pbsEDM.

## Issues, problems

Please report any problems as a [GitHub Issue](https://github.com/pbs-assess/pbsEDM/issues) or by email, using a minimal working example if possible (and please check the closed issues first).
