# Supplementary material for: Explaining empirical dynamic modelling using verbal, graphical and mathematical approaches
Source: Ecol Evol. 2024 May 15;14(5):e10903. doi: 10.1002/ece3.10903 (PMC11094587; doi:10.1002/ece3.10903)
Supplement: Supplementary file 4 — Data S1 [file ECE3-14-e10903-s001.zip › pbsEDM-main/data-raw/larkin.R]

# Simulate
larkin <- larkin::sim(
  alpha = 2,
  beta = c(8, 6, 4, 2),
  init = rep(0.1, 8),
  p_bar = c(0.003, 0.917, 0.08),
  sigma = 0.1,
  burn = 100,
  span = 100,
  harvest = 0.2,
  extirp = 1e-06,
  seed = 123
)

# Plot spawner abundance
plot(larkin$spawners, type = "l")

# Write to data/
usethis::use_data(larkin, overwrite = TRUE)
