# Supplementary material for: Explaining empirical dynamic modelling using verbal, graphical and mathematical approaches
Source: Ecol Evol. 2024 May 15;14(5):e10903. doi: 10.1002/ece3.10903 (PMC11094587; doi:10.1002/ece3.10903)
Supplement: Supplementary file 4 — Data S1 [file ECE3-14-e10903-s001.zip › pbsEDM-main/data-raw/simple_ts.R]

## Simple simulation results that demonstrate issues with forecasting.

## As used in mwe.R and posted as rEDM issues.

# Xvec contains the values of X(t). The X(t) are first differences of output
#  from a Ricker-like model. X is not standardised (which is okay as univariate).
#  X(t) = N(t+1) - N(t) where N(t) are population numbers.

simple_ts <-  c(-0.056531409251883,0.059223778257432,5.24124928046977,
    -4.85399581474521,-0.46134818068973,0.273317575696793,0.801806230470337,
    -0.888891901824982,-0.202777622745051,0.497565422757662,5.10219324323769,
    -5.36826459373178,-0.17467165498718,1.06545333399298,1.97419279178678,
    -2.91448405223082,-0.179969867858605,0.237962494942611,1.47828327622468,
    -1.54267507064286,-0.180342027136338,0.238919610831881,1.06140368490958,
    -1.06522901782019,-0.214923527940395,0.452847221462308,2.13053391555372,
    -2.55145224744286,-0.0307653352327702,1.1448014288826,-0.0675575239486375,
    -1.04711881585576,-0.00910890042051652,0.726257323277433,0.732271192186161,
    -1.35460378982395,-0.0322955446760023,0.507606440290776,3.73396587274012,
    -4.19686615950143,-0.0997201857962038,0.753392632401029,2.41347231553437,
    -3.03677401452137,-0.141112562089696,0.446002103079665,0.223768504955365,
    -0.615452831633047,-0.0216659723974975,0.292246351104258,0.20006105300258,
    -0.469596514211075,0.0422676544887819,0.474264989176278,-0.0416811459395667,
    -0.53555712696719,0.118860281628173,0.176335117268894,-0.10364820567334,
    -0.153572235117542,0.180339482186409,0.0566876206447625,-0.140537892644139,
    0.0252441742388871,0.340689505466622,0.852833653689839,-1.07051231019616,
    -0.0937704380137284,0.460677118593916,0.37444382348273,-0.83783628206217,
    -0.0154896108244113,1.34259279914848,-0.495978821807168,-0.472464634960208,
    -0.415481769949074,1.36767605087962,-0.891896943918948,-0.279228283931612,
    -0.148703043863421,2.04524590138255,-1.98431486665908,0.0602356391036573,
    -0.0902730939678147,0.243344379963862,-0.074421904114315,-0.309150440565139,
    0.43675531763949,0.178787692802827,0.0799271040758849,-0.657946157906476,
    1.14668210755046,-0.791665479471326,0.482533897248175,-0.798737571552661,
    0.439024256063545,0.177114631209318,2.19942374686687,-2.9488856529422)

usethis::use_data(simple_ts, overwrite = TRUE)
