# Supplementary material for: Explaining empirical dynamic modelling using verbal, graphical and mathematical approaches
Source: Ecol Evol. 2024 May 15;14(5):e10903. doi: 10.1002/ece3.10903 (PMC11094587; doi:10.1002/ece3.10903)
Supplement: Supplementary file 4 — Data S1 [file ECE3-14-e10903-s001.zip › pbsEDM-main/inst/CITATION]

citHeader("To cite pbsEDM please use:")

citEntry(
  entry    = "misc",
  title    =
  "pbsEDM: An R package to implement some of the methods of empirical dynamic modelling)",
  author   = "L. A. Rogers and A. M. Edwards",
  journal  = "",
  year     = "2023",
  volume   = "",
  number   = "",
  pages    = "",
  note     = "Available at https://github.com/pbs-assess/pbsEDM",
  url      = "https://github.com/pbs-assess/pbsEDM",
  textVersion = paste(

  )
)
