# Supplementary material for: Explaining empirical dynamic modelling using verbal, graphical and mathematical approaches
Source: Ecol Evol. 2024 May 15;14(5):e10903. doi: 10.1002/ece3.10903 (PMC11094587; doi:10.1002/ece3.10903)
Supplement: Supplementary file 4 — Data S1 [file ECE3-14-e10903-s001.zip › pbsEDM-main/man/abs_lag1_scaled_error.Rd]

% Generated by roxygen2: do not edit by hand
% Please edit documentation in R/metrics.R
\name{abs_lag1_scaled_error}
\alias{abs_lag1_scaled_error}
\title{Absolute Lag-1-Scaled Error}
\usage{
abs_lag1_scaled_error(x, y)
}
\arguments{
\item{x}{[numeric()] [vector()] actual values}

\item{y}{[numeric()] [vector()] forecast values}
}
\value{
[numeric()] [vector()] absolute scaled errors
}
\description{
Absolute Lag-1-Scaled Error
}
\examples{
x <- seq(0, 10, 0.1)
y <- seq(10, 0, -0.1)
m <- abs_lag1_scaled_error(x, y)
plot(m, type = "l")

}
