# Supplementary material for: Explaining empirical dynamic modelling using verbal, graphical and mathematical approaches
Source: Ecol Evol. 2024 May 15;14(5):e10903. doi: 10.1002/ece3.10903 (PMC11094587; doi:10.1002/ece3.10903)
Supplement: Supplementary file 4 — Data S1 [file ECE3-14-e10903-s001.zip › pbsEDM-main/man/check_rEDM_excl_2.Rd]

% Generated by roxygen2: do not edit by hand
% Please edit documentation in R/data.R
\docType{data}
\name{check_rEDM_excl_2}
\alias{check_rEDM_excl_2}
\title{Prediction results from setting `exclusionRadius` to 2 in `rEDM:Simplex()`}
\format{
Vector of predicted values from setting `exclusionRadius` to 2.
}
\source{
Generated from Andy running `data-raw/exclusion_radius_test.R`.
}
\usage{
check_rEDM_excl_2
}
\description{
See inclusion issue vignette.
}
\keyword{datasets}
