# Supplementary material for: Explaining empirical dynamic modelling using verbal, graphical and mathematical approaches
Source: Ecol Evol. 2024 May 15;14(5):e10903. doi: 10.1002/ece3.10903 (PMC11094587; doi:10.1002/ece3.10903)
Supplement: Supplementary file 4 — Data S1 [file ECE3-14-e10903-s001.zip › pbsEDM-main/man/forecast_metrics.Rd]

% Generated by roxygen2: do not edit by hand
% Please edit documentation in R/forecast_metrics.R
\name{forecast_metrics}
\alias{forecast_metrics}
\title{Forecast Metrics With Rolling Windows (we don't need for salmon)}
\usage{
forecast_metrics(x, y, k = integer(0), metric = "mamse")
}
\arguments{
\item{x}{[numeric()] [vector()] observed values}

\item{y}{[numeric()] [vector()] forecast values}

\item{k}{[numeric()] scalar size of the trailing running window. Uses all
previous data when \code{k = integer(0)}.  TODO we don't want this.}

\item{metric}{[character()]}
}
\value{
[tibble::tibble()]
}
\description{
Forecast Metrics With Rolling Windows (we don't need for salmon)
}
