# Supplementary material for: Explaining empirical dynamic modelling using verbal, graphical and mathematical approaches
Source: Ecol Evol. 2024 May 15;14(5):e10903. doi: 10.1002/ece3.10903 (PMC11094587; doi:10.1002/ece3.10903)
Supplement: Supplementary file 4 — Data S1 [file ECE3-14-e10903-s001.zip › pbsEDM-main/man/full_calcs_orig.Rd]

% Generated by roxygen2: do not edit by hand
% Please edit documentation in R/data.R
\docType{data}
\name{full_calcs_orig}
\alias{full_calcs_orig}
\title{Full results from a simple simulation model analysed using Andy's
original independent code (still has `Xt` notation not `Y_t`)}
\format{
List of 100 tibbles, each component `[[tstar]]` for each
  `tstar`. Each tibble is 100x5, and contains the original `Xt` and
  `Xtmin1`, and then the `d`, `rank` and `w` for that
  `tstar`. Tibble `[[1]]` is NULL since calculations can't be done for
  $t^*=1$, e.g. $N(t-1)$ does not exist.
}
\source{
Generated from Andy running `data-raw/Nx_lags.R`.
}
\usage{
full_calcs_orig
}
\description{
Contains a list of dataframes from running `EDM_pred_E_2` on the simple time series.
}
\keyword{datasets}
