# Supplementary material for: Explaining empirical dynamic modelling using verbal, graphical and mathematical approaches
Source: Ecol Evol. 2024 May 15;14(5):e10903. doi: 10.1002/ece3.10903 (PMC11094587; doi:10.1002/ece3.10903)
Supplement: Supplementary file 4 — Data S1 [file ECE3-14-e10903-s001.zip › pbsEDM-main/man/mase.Rd]

% Generated by roxygen2: do not edit by hand
% Please edit documentation in R/metrics.R
\name{mase}
\alias{mase}
\title{Mean Absolute Lag-1-Scaled Error}
\usage{
mase(x, y)
}
\arguments{
\item{x}{[numeric()][vector()] observed values}

\item{y}{[numeric()][vector()] forecast values}
}
\value{
[numeric()] scalar
}
\description{
Mean Absolute Lag-1-Scaled Error
}
\examples{
x <- rnorm(100, 0, 1)
y1 <- x
mase(x, y1)

y2 <- dplyr::lag(x)
mase(x, y2)

mase(c(x, NA), c(y1, NA))

}
