# Supplementary material for: Explaining empirical dynamic modelling using verbal, graphical and mathematical approaches
Source: Ecol Evol. 2024 May 15;14(5):e10903. doi: 10.1002/ece3.10903 (PMC11094587; doi:10.1002/ece3.10903)
Supplement: Supplementary file 4 — Data S1 [file ECE3-14-e10903-s001.zip › pbsEDM-main/man/mre.Rd]

% Generated by roxygen2: do not edit by hand
% Please edit documentation in R/metrics.R
\name{mre}
\alias{mre}
\title{Mean Raw Error}
\usage{
mre(x, y)
}
\arguments{
\item{x}{[numeric()][vector()] observed values}

\item{y}{[numeric()][vector()] forecast values}
}
\value{
[numeric()] scalar
}
\description{
Mean Raw Error
}
