# Supplementary material for: Explaining empirical dynamic modelling using verbal, graphical and mathematical approaches
Source: Ecol Evol. 2024 May 15;14(5):e10903. doi: 10.1002/ece3.10903 (PMC11094587; doi:10.1002/ece3.10903)
Supplement: Supplementary file 4 — Data S1 [file ECE3-14-e10903-s001.zip › pbsEDM-main/man/multivariate_simplex.Rd]

% Generated by roxygen2: do not edit by hand
% Please edit documentation in R/multivariate_simplex.R
\name{multivariate_simplex}
\alias{multivariate_simplex}
\title{Multiview Simplex -- Do Simplex for Permutations of Lags}
\usage{
multivariate_simplex(data, lags, response = NULL)
}
\arguments{
\item{data}{[tibble()] or [data.frame()] with named [numeric()] columns}

\item{lags}{[list()] of a named vector of lags for each explanatory
variable.}

\item{response}{[character()] column name of the response variable in
\code{data}}
}
\value{
[list()] **TODO
}
\description{
Take a multivariate data set containing variables through time, a response
variable (the variable we care about, such as population number), and a set
of lags that we wish to consider. Apply Simplex to each subset of lags. Based
on `multiview_embedding()` which was based on Ye and Sugihara (2016)'s
description of that; not sure if anyone has done this approach before (though
seems fairly logical to try it).
}
\details{
For all allowed lags, this function builds every possible state space
reconstruction (Figure 1C in Ye and Sugihara), of all possible dimensions. So
variable 1 with 0 lag, variable 1 with 0 lag and variable 2 with 0 lag,
variable 1 with 0 lag and variable 2 with 1 lag, etc. up to variable 1 with
all lag allowed from `lags` and variable 2 with all lags allowed from `lags`.
 If there are $N$ total
variable-lag combinations, then there should be $2^N - 1$ possible
reconstructions (each one is either in or out, minus them all being out), but
this may get reduced with what is described above.

This function then calls `pbsEDM_optimal()`, for each possible state space
reconstruction, which creates the state space
reconstruction and makes Simplex predictions
for all allowable focal times $t^*$ taking into account which neighbours
should be candidates for nearest neighbours, and calculates
predicted values of the response variable both scaled and unscaled. Here we
will calculate metrics of the fit, based on just the response variable (as
that is what we are interested in), and pick the best performing ones - the
square root of the total number of reconstructions, as per Y&S for multiview embedding. Then use the
average of those to make the actual forecast for the time step after the
data.

TODO Also an add option to just use the best Simplex projection. Might be
best to do that as default.

Returns **
}
\author{
Andrew M. Edwards
}
