# Supplementary material for: Explaining empirical dynamic modelling using verbal, graphical and mathematical approaches
Source: Ecol Evol. 2024 May 15;14(5):e10903. doi: 10.1002/ece3.10903 (PMC11094587; doi:10.1002/ece3.10903)
Supplement: Supplementary file 4 — Data S1 [file ECE3-14-e10903-s001.zip › pbsEDM-main/man/multiview_embedding.Rd]

% Generated by roxygen2: do not edit by hand
% Please edit documentation in R/multiview_embedding.R
\name{multiview_embedding}
\alias{multiview_embedding}
\title{Multiview Embedding}
\usage{
multiview_embedding(data, response, lags)
}
\arguments{
\item{data}{[tibble()] or [data.frame()] with named [numeric()] columns}

\item{response}{[character()] column name of the response variable in
\code{data}}

\item{lags}{[list()] of a named vector of lags for each explanatory
variable.}
}
\value{
[list()] **TODO
}
\description{
Take a multivariate data set containing variables through time, a response
variable (the variable we care about, such as population number), and a set
of lags that we wish to consider. Based on Ye and Sugihara (2016)'s
description.
}
\details{
For all allowed lags, this function builds every possible state space
reconstruction (Figure 1C in Ye and Sugihara), of all possible dimensions. So
variable 1 with 0 lag, variable 1 with 0 lag and variable 2 with 0 lag,
variable 1 with 0 lag and variable 2 with 1 lag, etc. up to variable 1 with
all lag allowed from `lags` and variable 2 with all lags allowed from `lags`.
TODO I feel that some combinations should be duplicated, in the sense that
variable 1 with lag 1 and variable 2 with lag 2 is the same as variable 1
with lag 0 and variable 2 with lag 1 (i.e. if you have nothing with lag of 0
then you can shift everything), but this will reduce the data a little --
look into as may end up keeping state space reconstructions that are
essentially the same, just shifted in time. If there are $N$ total
variable-lag combinations, then there should be $2^N - 1$ possible
reconstructions (each one is either in or out, minus them all being out), but
this may get reduced with what is described above.

This function calls `single_view_embedding_for_sve()` (the `for_sve` was just
to distinguish from earlier functions), which creates the state space
reconstruction, calculates the distances between points, makes predictions
for all allowable focal times $t^*$ taking into account which neighbours
should be candidates for nearest neighbours - predictions are just from the
single nearest neighbour (as per Y&S, rather than full Simplex), calculate
predicted values of the response variable both scaled and unscaled. Here we
will calculate metrics of the fit, based on just the response variable (as
that is what we are interested in), and pick the best performing ones - the
square root of the total number of reconstructions, as per Y&S. Then use the
average of those to make the actual forecast for the time step after the data.

Returns **
}
\author{
Andrew M. Edwards and Luke A. Rogers
}
