# Supplementary material for: Explaining empirical dynamic modelling using verbal, graphical and mathematical approaches
Source: Ecol Evol. 2024 May 15;14(5):e10903. doi: 10.1002/ece3.10903 (PMC11094587; doi:10.1002/ece3.10903)
Supplement: Supplementary file 4 — Data S1 [file ECE3-14-e10903-s001.zip › pbsEDM-main/man/pbsDist.Rd]

% Generated by roxygen2: do not edit by hand
% Please edit documentation in R/utilities.R
\name{pbsDist}
\alias{pbsDist}
\title{Compute Distances Between Allowed Points in the State Space Reconstruction}
\usage{
pbsDist(X, lags, p = 1L, first_difference = FALSE, exclusion_radius = "half")
}
\arguments{
\item{X}{[matrix()] with named [numeric()] columns.}

\item{lags}{[list()] of named integer vectors specifying the lags to use for
each time series in \code{N}.}

\item{p}{[integer()] The forecast distance.}

\item{first_difference}{[logical()] First-difference each time series?}

\item{@param}{exclusion_radius Number of points around ${\bf x}_t^*$ to exclude as
candidate nearest neighbours. Default is `half` as used for our manuscript
(see equation (6)), to only
exclude the next $E$ values, where embedding dimension $E$  is defined as the
number of lags specified in `lags`. If `exclusion_radius` is an integer,
then that number of values after \emph{and} before ${\bf x}_t^*$ are
excluded, to match the `exclusionRadius` setting in `rEDM::Simplex()`; use
0 to match the default in `rEDM::Simplex()`.}
}
\value{
[pbsDist()] [matrix()] of allowed distances
}
\description{
Compute Distances Between Allowed Points in the State Space Reconstruction
}
