# Supplementary material for: Explaining empirical dynamic modelling using verbal, graphical and mathematical approaches
Source: Ecol Evol. 2024 May 15;14(5):e10903. doi: 10.1002/ece3.10903 (PMC11094587; doi:10.1002/ece3.10903)
Supplement: Supplementary file 4 — Data S1 [file ECE3-14-e10903-s001.zip › pbsEDM-main/man/pbsSSR.Rd]

% Generated by roxygen2: do not edit by hand
% Please edit documentation in R/utilities.R
\name{pbsSSR}
\alias{pbsSSR}
\title{Create State Space Reconstruction Matrix}
\usage{
pbsSSR(N, lags, p = 1L, first_difference = FALSE, centre_and_scale = FALSE)
}
\arguments{
\item{N}{[vector()], [matrix()] or [data.frame()] of time series
for the response variable and covariate time series. Elements must be
[numeric()]. If present, columns must have [colnames()] matching
\code{names(lags)}.}

\item{lags}{[list()] of named integer vectors specifying the lags to use for
each time series in \code{N}.}

\item{p}{[integer()] The forecast distance.}

\item{first_difference}{[logical()] First-difference each time series?}

\item{centre_and_scale}{[logical()] Centre and scale each time series?}
}
\value{
[matrix()] State space reconstruction.
}
\description{
Create State Space Reconstruction Matrix
}
