# Supplementary material for: Explaining empirical dynamic modelling using verbal, graphical and mathematical approaches
Source: Ecol Evol. 2024 May 15;14(5):e10903. doi: 10.1002/ece3.10903 (PMC11094587; doi:10.1002/ece3.10903)
Supplement: Supplementary file 4 — Data S1 [file ECE3-14-e10903-s001.zip › pbsEDM-main/man/pbsX.Rd]

% Generated by roxygen2: do not edit by hand
% Please edit documentation in R/utilities.R
\name{pbsX}
\alias{pbsX}
\title{Create X Matrix}
\usage{
pbsX(Y, lags)
}
\arguments{
\item{Y}{[matrix()] with [numeric()] columns.}

\item{lags}{[list()] of named integer vectors specifying the lags to use for
each time series in \code{N}.}
}
\value{
[matrix()] X of class [pbsSSR()]
}
\description{
Create X Matrix
}
