# Supplementary material for: Explaining empirical dynamic modelling using verbal, graphical and mathematical approaches
Source: Ecol Evol. 2024 May 15;14(5):e10903. doi: 10.1002/ece3.10903 (PMC11094587; doi:10.1002/ece3.10903)
Supplement: Supplementary file 4 — Data S1 [file ECE3-14-e10903-s001.zip › pbsEDM-main/man/pipe.Rd]

% Generated by roxygen2: do not edit by hand
% Please edit documentation in R/utils-pipe.R
\name{\%>\%}
\alias{\%>\%}
\title{Pipe operator}
\usage{
lhs \%>\% rhs
}
\arguments{
\item{lhs}{A value or the magrittr placeholder.}

\item{rhs}{A function call using the magrittr semantics.}
}
\value{
The result of calling `rhs(lhs)`.
}
\description{
See \code{magrittr::\link[magrittr:pipe]{\%>\%}} for details.
}
\keyword{internal}
