# Supplementary material for: Explaining empirical dynamic modelling using verbal, graphical and mathematical approaches
Source: Ecol Evol. 2024 May 15;14(5):e10903. doi: 10.1002/ece3.10903 (PMC11094587; doi:10.1002/ece3.10903)
Supplement: Supplementary file 4 — Data S1 [file ECE3-14-e10903-s001.zip › pbsEDM-main/man/plot.pbsSim.Rd]

% Generated by roxygen2: do not edit by hand
% Please edit documentation in R/plotting.R
\name{plot.pbsSim}
\alias{plot.pbsSim}
\title{Plot Method for `pbsSim`}
\usage{
\method{plot}{pbsSim}(x, ...)
}
\arguments{
\item{x}{[pbsSim()]}

\item{...}{Other arguments.}
}
\value{
Panel plot.
}
\description{
Plot Method for `pbsSim`
}
