# Supplementary material for: Explaining empirical dynamic modelling using verbal, graphical and mathematical approaches
Source: Ecol Evol. 2024 May 15;14(5):e10903. doi: 10.1002/ece3.10903 (PMC11094587; doi:10.1002/ece3.10903)
Supplement: Supplementary file 4 — Data S1 [file ECE3-14-e10903-s001.zip › pbsEDM-main/man/plot_explain_edm.Rd]

% Generated by roxygen2: do not edit by hand
% Please edit documentation in R/plotting.R
\name{plot_explain_edm}
\alias{plot_explain_edm}
\title{2-d phase plot of x_t v x_{t-1} with coloured points to explain EDM for E=2}
\usage{
plot_explain_edm(
  obj,
  tstar,
  x.lab = expression(italic(Y)[t - 1]),
  y.lab = expression(italic(Y)[t]),
  main = "Plot all the points in lagged space.",
  tstar.col = "blue",
  tstar.pch = 1,
  tstar.cex = 1,
  lib.remove = FALSE,
  neigh.plot = FALSE,
  neigh.proj = FALSE,
  pred.plot = FALSE,
  pred.rEDM = FALSE,
  true.val = FALSE,
  legend.plot = TRUE,
  legend.inc.rEDM = TRUE,
  legend.bg = "white",
  font.main = 1
)
}
\arguments{
\item{obj}{list object of class `pbsEDM`, an output from `pbsEDM()`}

\item{tstar}{the time index, `t*` for `x(t*)` of the target point for which to make a
projection from}

\item{x.lab}{label for x axis}

\item{y.lab}{label for x axis}

\item{main}{main title}

\item{tstar.col}{colour for `x(t*)`}

\item{tstar.pch}{pch value (point style) for `x(t*)`}

\item{tstar.cex}{cex value (size) for `x(t*)`}

\item{lib.remove}{if TRUE then shows which values to exclude from library}

\item{neigh.plot}{if TRUE then highlight neighbours to `x(t*)`}

\item{neigh.proj}{if TRUE then highlight projections of neighbours to `x(t*)`}

\item{pred.plot}{if TRUE then highlight forecasted value `x(t*+1)`}

\item{pred.rEDM}{if TRUE then show predictions from `rEDM` for
`NY_lags_example` saved values; obj must be `NY_lags_example`}

\item{true.val}{if TRUE then plot the true value of `x(t*+1)`}

\item{legend.plot}{if TRUE then do a legend and print value of `t*`}

\item{legend.inc.rEDM}{if TRUE then include `rEDM` in the legend (not wanted
for first manuscript Figure).}

\item{legend.bg}{background colour for legend (default white overrides the
grey lines, seems better)}

\item{font.main}{font for title, can't have bold with subscripts it seems,
so set this for all plots.}
}
\value{
single plot that explains one part of EDM, link together in a movie
  using `pbs_explain_edm_movie()` and `pbs_explain_edm_movie_save()`
}
\description{
Highlights a point to be projected, its nearest `E+1` neighbours, and then
draw arrows to show where they go and so where the projection goes. Very
useful for understanding and checking what EDM is doing. Type
`plot_explain_edm_movie` for example calls, and use that function to save
the movie. Use `plot_explain_edm_save()` for single figure for manuscript.
}
\examples{
\donttest{
  aa <- pbsEDM(NY_lags_example,
              lags = list(N_t = 0:1),
              first_difference = TRUE)
  plot_explain_edm(aa,
                   tstar = 15,
                   main = paste0(
                           "See where neighbours go"),
                   tstar.pch = 19,
                   tstar.cex = 1.2,
                   neigh.plot = TRUE,
                   neigh.proj = TRUE)
# Type plot_explain_edm_movie to see other examples
}
}
\author{
Andrew Edwards
}
