# Supplementary material for: Explaining empirical dynamic modelling using verbal, graphical and mathematical approaches
Source: Ecol Evol. 2024 May 15;14(5):e10903. doi: 10.1002/ece3.10903 (PMC11094587; doi:10.1002/ece3.10903)
Supplement: Supplementary file 4 — Data S1 [file ECE3-14-e10903-s001.zip › pbsEDM-main/man/plot_library_size_save.Rd]

% Generated by roxygen2: do not edit by hand
% Please edit documentation in R/plotting.R
\name{plot_library_size_save}
\alias{plot_library_size_save}
\title{Save eps figure of the size of the library for manuscript.}
\usage{
plot_library_size_save(eps.filename = "library_size.eps")
}
\arguments{
\item{eps.filename}{filename to save to}
}
\value{
saved .eps file to use in manuscript.
}
\description{
Save eps figure of the size of the library for manuscript.
}
\author{
Andrew Edwards
}
