# Supplementary material for: Explaining empirical dynamic modelling using verbal, graphical and mathematical approaches
Source: Ecol Evol. 2024 May 15;14(5):e10903. doi: 10.1002/ece3.10903 (PMC11094587; doi:10.1002/ece3.10903)
Supplement: Supplementary file 4 — Data S1 [file ECE3-14-e10903-s001.zip › pbsEDM-main/man/plot_phase_3d.Rd]

% Generated by roxygen2: do not edit by hand
% Please edit documentation in R/plotting.R
\name{plot_phase_3d}
\alias{plot_phase_3d}
\title{Plot 3d phase plot of `Y_t` vs `Y_{t-1}` vs `Y_{t-2}`}
\usage{
plot_phase_3d(
  obj,
  par.mgp.3d = c(3, 10, 0),
  par.mai.3d = c(0.1, 0.1, 0.1, 0.1),
  par.mar.3d = c(3, 0, 0, 0),
  x.lab = expression(italic(Y)[t - 2]),
  y.lab = expression(italic(Y)[t - 1]),
  z.lab = expression(italic(Y)[t]),
  last.time.to.plot = NULL,
  axis.range = NA,
  late.num = 3,
  pt.type = "p",
  late.col = "red",
  early.col = "black",
  early.col.lines = "lightgrey",
  axes.col = "darkblue",
  par.mar.phase = c(3, 0, 1, 0),
  par.mgp = c(1.5, 0.5, 0),
  tstar = NA,
  angle_view = NA,
  label = NULL,
  label.cex = 0.7
)
}
\arguments{
\item{obj}{`pbsEDM` object}

\item{par.mgp.3d}{`par(mgp)` values}

\item{par.mai.3d}{`par(mai)` values}

\item{par.mar.3d}{`par(mar)` values}

\item{x.lab}{x axis label}

\item{y.lab}{y axis label}

\item{z.lab}{z axis label}

\item{last.time.to.plot}{last time value of N[t] to use when plotting, so
final Y[t] used will be Y[t-1] (since Y[t] uses N[t+1])}

\item{axis.range}{range of axes, if NA then calculated from values; all
three axes have the same range}

\item{late.num}{final number of `N_t` time steps to plot in a different
colour; not showing `N_t` here but keeping consistency with other plots}

\item{pt.type}{`type` value for `points()`}

\item{late.col}{colour in which to plot final `late.num` time steps}

\item{early.col}{colour in which to plot earlier time step points}

\item{early.col.lines}{colour in which to plot earlier time step points}

\item{axes.col}{colour of orthogonal origin axes that go through (0, 0, 0)}

\item{par.mar.phase}{`par(mar)` to reset to after plotting 3d figure}

\item{par.mgp}{`par(mgp)` to reset to after plotting 3d figure}

\item{tstar}{focal point to highlight (for `pbsSmap` vignette)}

\item{angle_view}{manually specify the angle for viewing (to rotate plot)}

\item{label}{label to annotate plot, such as `(a)` etc. for six-panel figure}

\item{label.cex}{size of label annotation}
}
\value{
Plots figure to current device
}
\description{
Shows the first-differenced values in three-dimensional phase space, as
  points showing lags of 0, 1 and 2. Cobwebbing shows how one point iterates
  to the next point in the time series. Can also highlight a $t^*$ value and
  the points that should be excluded from the library of nearest neighbours.
}
\examples{
\donttest{
 aa <- pbsEDM(NY_lags_example,
              lags = list(N_t = 0:2),
              first_difference = TRUE)
 plot_phase_3d(aa)
}
}
\author{
Andrew Edwards
}
