# Supplementary material for: Explaining empirical dynamic modelling using verbal, graphical and mathematical approaches
Source: Ecol Evol. 2024 May 15;14(5):e10903. doi: 10.1002/ece3.10903 (PMC11094587; doi:10.1002/ece3.10903)
Supplement: Supplementary file 4 — Data S1 [file ECE3-14-e10903-s001.zip › pbsEDM-main/man/psi_orig.Rd]

% Generated by roxygen2: do not edit by hand
% Please edit documentation in R/data.R
\docType{data}
\name{psi_orig}
\alias{psi_orig}
\title{Psi values from a simple simulation model analysed using Andy's
original independent code}
\format{
Dataframe of size 100x4 with one row for each `tstar`, and columns:
  * `tstar`
  * `psi1`, `psi2`, `psi3`: values of \eqn{psi_1, \psi_2} and \eqn{\psi_3} for that
  \eqn{t^*}.
}
\source{
Generated from Andy running `data-raw/Nx_lags.R`.
}
\usage{
psi_orig
}
\description{
For each \eqn{t^*}, hello contains values of \eqn{\psi_1, \psi_2} and \eqn{\psi_3} which are
the time indices of the nearest, second-nearest and third-nearest neighbours
in \eqn{\bf{x}}-space (vector \eqn{\bf{x}}, so in lagged difference space). There
are three nearest neighbours since embedding dimension \eqn{E=2}.
}
\keyword{datasets}
