# Supplementary material for: Explaining empirical dynamic modelling using verbal, graphical and mathematical approaches
Source: Ecol Evol. 2024 May 15;14(5):e10903. doi: 10.1002/ece3.10903 (PMC11094587; doi:10.1002/ece3.10903)
Supplement: Supplementary file 4 — Data S1 [file ECE3-14-e10903-s001.zip › pbsEDM-main/man/simple_ts.Rd]

% Generated by roxygen2: do not edit by hand
% Please edit documentation in R/data.R
\docType{data}
\name{simple_ts}
\alias{simple_ts}
\title{Simple example time series}
\format{
Vector of length 99 (since original `N(t)` was for 100, with each
element representing $X(t) = N(t+1) - N(t)$.
}
\source{
Generated from running `data-raw/simple_ts.R`.
}
\usage{
simple_ts
}
\description{
Example simulation results originally from Carrie's salmonTraj() function,
that end up some discrepancies in results between `rEDM` and our own EDM
code. Contains first difference values, $X(t) = N(t+1) - N(t)$ where $N(t)$
are population numbers from the from a simple Ricker-like model. `X` is not
standardised (which is okay as univariate time series).
}
\keyword{datasets}
