# Supplementary material for: Explaining empirical dynamic modelling using verbal, graphical and mathematical approaches
Source: Ecol Evol. 2024 May 15;14(5):e10903. doi: 10.1002/ece3.10903 (PMC11094587; doi:10.1002/ece3.10903)
Supplement: Supplementary file 4 — Data S1 [file ECE3-14-e10903-s001.zip › pbsEDM-main/man/single_view_embedding_for_sve.Rd]

% Generated by roxygen2: do not edit by hand
% Please edit documentation in R/single_view_embedding_for_sve.R
\name{single_view_embedding_for_sve}
\alias{single_view_embedding_for_sve}
\title{Single View Embedding (updated version)}
\usage{
single_view_embedding_for_sve(data, response, lags, ...)
}
\arguments{
\item{data}{[matrix()] or [data.frame()] with named [numeric()] columns}

\item{response}{[character()] column name of the response variable in
\code{data}}

\item{lags}{[list()] of a named vector of lags for each explanatory
variable.}

\item{...}{currently just `max_allowed_correlation` to pass onto `state_space_reconstruction_for_sve()`}

\item{metric}{[character()]}
}
\value{
[tibble()] with columns `response`, `response_predicted` (so both in
 original absolute numbers, and then `response_s` and `response_s_predicted`
 both in scaled (first differenced and then scaled) co-ordinates, so we can then
 calculate both types of correlation coefficient (or whatever else) to rank each
 individual single view embedding. OR a single NA if the lagged variables are
  highly correlated (see `state_space_reconstruction_for_sve()`.
}
\description{
Andy taken Luke's original and adapting it. Cumbersome function name for now,
  but being consistent with other new function names. Call various functions
  to do a single view embedding for a given set of lags as per Hao and Sugihara.
}
\examples{
\dontrun{
h_simulated <- 0.1095 + sample(1:180) * 0.001 # has mean of 0.2
simulated_4 <- EDMsimulate::salmon_sim(h = h_simulated)
res <- single_view_embedding_for_sve(data = simulated_4,
                             response = "R_t",
                             lags = create_subset_lags(list(R_t = 0:4,
                                                            S_t = 0:8
                                                            ))[[16000]]) # picking a specific subset of
                                                                         # potential lags
res \%>\% as.data.frame()
# Shows that can have R_t_predicted bigger than any original R_t, e.g. line
#  73, because R_t_s[72] was the largest possible, and previous R_t was not
#  very small. This may change with different seeds, as hadn't set, but idea
#  should hold.
}

}
\author{
Andrew M. Edwards and Luke A. Rogers
}
