# Supplementary material for: Explaining empirical dynamic modelling using verbal, graphical and mathematical approaches
Source: Ecol Evol. 2024 May 15;14(5):e10903. doi: 10.1002/ece3.10903 (PMC11094587; doi:10.1002/ece3.10903)
Supplement: Supplementary file 4 — Data S1 [file ECE3-14-e10903-s001.zip › pbsEDM-main/man/smaape.Rd]

% Generated by roxygen2: do not edit by hand
% Please edit documentation in R/metrics.R
\name{smaape}
\alias{smaape}
\title{Scaled Mean Arctangent Absolute Percentage Error}
\usage{
smaape(x, y)
}
\arguments{
\item{x}{[numeric()] [vector()] actual values}

\item{y}{[numeric()] [vector()] forecast values}
}
\value{
[numeric()] scaled mean arctangent absolute percentage error
}
\description{
Scaled Mean Arctangent Absolute Percentage Error
}
\examples{
x <- rnorm(100, 0, 1)
y1 <- x
smaape(x, y1)

y2 <- rep(mean(x), length(x))
smaape(x, y2)

smaape(c(x, NA), c(y1, NA))

}
\references{
Kim and Kim 2016 doi.org/10.1016/j.ijforecast.2015.12.003
}
