# Supplementary material for: Explaining empirical dynamic modelling using verbal, graphical and mathematical approaches
Source: Ecol Evol. 2024 May 15;14(5):e10903. doi: 10.1002/ece3.10903 (PMC11094587; doi:10.1002/ece3.10903)
Supplement: Supplementary file 4 — Data S1 [file ECE3-14-e10903-s001.zip › pbsEDM-main/man/smap_efficient.Rd]

% Generated by roxygen2: do not edit by hand
% Please edit documentation in R/smap_efficient.R
\name{smap_efficient}
\alias{smap_efficient}
\title{SMap That Returns Only The Forecast Accuracy}
\usage{
smap_efficient(
  N,
  lags = NULL,
  theta = 0,
  p = 1L,
  first_difference = FALSE,
  centre_and_scale = FALSE,
  exclusion_radius = "half"
)
}
\arguments{
\item{N}{A data frame with named columns for the response variable and
covariate time series.}

\item{lags}{A list of named integer vectors specifying the lags to use for
each time series in \code{N}.}

\item{theta}{The numeric local weighting parameter.}

\item{p}{The integer forecast distance.}

\item{first_difference}{Logical. First-difference each time series?}

\item{centre_and_scale}{Logical. Centre and scale each time series?}

\item{exclusion_radius}{Number of points around ${\bf x}_t^*$ to exclude as
candidate nearest neighbours; either default of `half` as used for our manuscript
(see equation (6)), or a number to match
the `exclusionRadius` setting in `rEDM::Simplex()`. See `?pbsDist` for more details.}
}
\value{
[numeric()] The forecast accuracy rho
}
\description{
SMap That Returns Only The Forecast Accuracy
}
\examples{
\donttest{
 N <- data.frame(x = simple_ts)
 lags <- list(x = 0:1)
 m4 <- smap_efficient(N, lags, first_difference = TRUE)
}
# And see pbsSmap vignette.
}
