# Supplementary material for: Explaining empirical dynamic modelling using verbal, graphical and mathematical approaches
Source: Ecol Evol. 2024 May 15;14(5):e10903. doi: 10.1002/ece3.10903 (PMC11094587; doi:10.1002/ece3.10903)
Supplement: Supplementary file 4 — Data S1 [file ECE3-14-e10903-s001.zip › pbsEDM-main/man/state_space_distances_for_sve.Rd]

% Generated by roxygen2: do not edit by hand
% Please edit documentation in R/state_space_distances_for_sve.R
\name{state_space_distances_for_sve}
\alias{state_space_distances_for_sve}
\title{State Space Distance Matrix for Single View Embedding}
\usage{
state_space_distances_for_sve(ssr)
}
\arguments{
\item{ssr}{[matrix()] a state space reconstruction in which the rows
are points in the state space, each row is a time}
}
\value{
[matrix()] of allowed neighbour distances, rows corresponding to
  focal point time, columns to neighbour point time. The value represents the
  distance from the focal point to the neighbour point. Disallowed focal
  point and neighbour combinations have value NA. Original
  `state_space_distances()` had an upper triangular matrix to exclude future
  points, but not doing that here -- want to utilise the full state-space
  reconstruction.
}
\description{
Given a state-space reconstruction, return the distances between focal points
  (rows) and each candidate nearest neighbour, having ruled out non-candidate
  potential neighbours. Adapted from `state_space_distances()`.
}
\examples{
\dontrun{
# From vignette:
simulated <- EDMsimulate::salmon_sim()
ssr_5 <- state_space_reconstruction_for_sve(data = simulated[1:15, ], lags = list(S_t = 1))
# TODO - correc this after correcting function, need to better deal with
  neighbours that don't hav a projection - hadn't thought of possibility of
  being the final row.

# So no lag of 0, so final row is complete, so distances come out with only
  NA's in first column and first row, not final row like when we have a lag
  of 0 --- may be wrong once correct it).
ssr_5
So just the S_t_s_1 column, which is correct.
'distances_5 <- state_space_distances_for_sve(ssr_5)
}

}
\author{
Luke A. Rogers
}
