# Supplementary material for: Explaining empirical dynamic modelling using verbal, graphical and mathematical approaches
Source: Ecol Evol. 2024 May 15;14(5):e10903. doi: 10.1002/ece3.10903 (PMC11094587; doi:10.1002/ece3.10903)
Supplement: Supplementary file 4 — Data S1 [file ECE3-14-e10903-s001.zip › pbsEDM-main/man/state_space_forecasts_for_sve.Rd]

% Generated by roxygen2: do not edit by hand
% Please edit documentation in R/state_space_forecasts_for_sve.R
\name{state_space_forecasts_for_sve}
\alias{state_space_forecasts_for_sve}
\title{Forecasts for Single View Embedding Based on Only the Nearest Neighbour, Not Simplex}
\usage{
state_space_forecasts_for_sve(
  ssr_input,
  distance,
  lags_of_response_variable,
  response_s
)
}
\arguments{
\item{ssr_input}{[matrix()] a state space reconstruction in which the rows
are points in the state space}

\item{distance}{[matrix()] of distances of allowed neighbours}

\item{lags_of_response_variable}{NULL or vector of lags being considered for
the response variable, to help eliminate invalid candidate nearest neighbours}

\item{response_s}{vector of values of scaled response variable, which may or
may not be in the `ssr_input`}
}
\value{
[vector()] where index of each element corresponds to a `t^*`, and
  the value of the element gives the index of the projection (i.e. projection
  for `t^*+1`, based on where the nearest neighbour went). Because just
  using the single nearest neighbour, can just return indices and deal with
  of indices of projections for each `t^* + 1`projected values of t,
  including for `T+1`.
}
\description{
Adapting, simplifying and correcting `state_space_forecasts()` to be called
  from `single_view_embedding()`. Based on what's described in Hao and
  Sugihara (2016; Science 353:922). This function will do some of the
  following steps in one go (basically looping through the t* values).
}
\details{
Steps are (basically a modified version of our Table 3 in manuscript 1) TODO
add to manuscript, move elsewhere
- take a single view embedding (input into here), which is matrix X in
manuscript 1, with each row representing time and each column a component
(dimension) of the state space
- pick focal time `t&*` to make projection from, we need to know `x_{t^*+1}` (see
allowable focal values `t^*` in manuscript 1)
- define the set of candidate nearest neighbours to `x_t^*`
- find the single nearest neighbour of the focal point `x_t^*`
- make a projection of `x_{t^*+1}` based on that neighbour (no weighting
needed, though we could add that in if necessary)
- Repeat for all appropriate focal times `t^*`
- Calculate the correlation coefficient between predictions and known
observations - TODO make this just based on our response variable or on all
dimensions??? First seems sensible, but second seems to be capturing more of
the ethos of Takens' theorem.
- In Simplex the above would be repeated for different `E`, in multiview we
will repeat this for different views (state space reconstructions) in
`multiview_embedding()`, which will call the current function.

Return the projected values of the ssr, to then be used to calculate the
correlation coefficient (or metric of interest) and make the forecast if this
particular sve is deemed good.
}
\author{
Andrew M. Edwards and Luke A. Rogers
}
