# Supplementary material for: Explaining empirical dynamic modelling using verbal, graphical and mathematical approaches
Source: Ecol Evol. 2024 May 15;14(5):e10903. doi: 10.1002/ece3.10903 (PMC11094587; doi:10.1002/ece3.10903)
Supplement: Supplementary file 4 — Data S1 [file ECE3-14-e10903-s001.zip › pbsEDM-main/man/state_space_reconstruction_for_sve.Rd]

% Generated by roxygen2: do not edit by hand
% Please edit documentation in R/state_space_reconstruction_for_sve.R
\name{state_space_reconstruction_for_sve}
\alias{state_space_reconstruction_for_sve}
\title{State Space Reconstruction for Single View Embedding (and then Multiview)}
\usage{
state_space_reconstruction_for_sve(
  data,
  lags,
  response_only = FALSE,
  max_allowed_correlation = 0.999999
)
}
\arguments{
\item{data}{[matrix()] or [data.frame()] with variables as named columns}

\item{lags}{[list()] of a named vector of lags for each explanatory variable}

\item{response_only}{if TRUE then `data` can only have one column and
`lags` a list of the form `lags = list(R_t = 0)` (only the response
variable and must be lag of 0). The variable specified is considered the
response variable and is being rescaled and renamed here, and renamed, for
example, `R_t_s`.}

\item{max_allowed_cor}{maximum allowed correlation between two axes (actually
once their lagged, could change it to raw data if needed), if the
correlation is greater than this then function stops and gives an
error. TODO change to just giving NA in results maybe.}
}
\value{
[state_space_reconstruction()] [matrix()] with lagged variables that
  are first differenced and then centred on their means and divided by  their
  respective standard deviations, with automatically generated column
  names in the following style: for a variable called `S_t` and lags of 0, 1,
  2, the scaled variable and lagged names are `S_t_s_0, `S_t_s_1, and
  `S_t_s_2, where the last number is the lag and `s` stands for scaled. OR if
  there is too high a correlation between lags to be used in the
  reconstruction, then just return a single NA and use that in `single_view_embedding_for_sve()`.
}
\description{
Given data of variables and a list of lags,
create matrix with rows being time and columns being each dimension in the
state space; i.e. (S.10) from our first manuscript. Absolute numbers of the
variables are first differenced (for each column, i.e. each original
variable), then standardised (centred and scaled), and then the lagged matrix
is created.
}
\details{
Rewriting from `state_space_reconstruction()` to include all the steps we
gave in Appendix S1 of first manuscript, and to not have the response as an
output (as it was getting used in the distance calculations later).

If this function changes then need to update `untransform_predictions()`
also. This function is called from `single_view_embedding_for_sve()`.
}
\examples{
\dontrun{
d <- data.frame(x = 1:10, y = 11:20)
state_space_reconstruction(d, lags = list(y = c(0, 1, 2, 3)))

# If thinking of x as being the response variable, but not having it in the
# embedding, then do
response_scaled <- state_space_reconstruction_for_sve(d, lags = list(x = 0))
names(response_scaled) <- substr(names(response_scaled), 1,
  nchar(names(response_scaled)) - 2)   TODO check these - think done in
  function now

}
}
\author{
Andrew M. Edward and Luke A. Rogers
}
