# Supplementary material for: Explaining empirical dynamic modelling using verbal, graphical and mathematical approaches
Source: Ecol Evol. 2024 May 15;14(5):e10903. doi: 10.1002/ece3.10903 (PMC11094587; doi:10.1002/ece3.10903)
Supplement: Supplementary file 4 — Data S1 [file ECE3-14-e10903-s001.zip › pbsEDM-main/man/untransform_forecasts.Rd]

% Generated by roxygen2: do not edit by hand
% Please edit documentation in R/untransform_forecasts.R
\name{untransform_forecasts}
\alias{untransform_forecasts}
\title{Untransform State Space Forecast Values}
\usage{
untransform_forecasts(x, y)
}
\arguments{
\item{x}{[numeric()][vector()] observed values}

\item{y}{[numeric()][vector()] state space forecast values}
}
\value{
[numeric()][vector()]
}
\description{
Untransform State Space Forecast Values
}
