# Supplementary material for: Explaining empirical dynamic modelling using verbal, graphical and mathematical approaches
Source: Ecol Evol. 2024 May 15;14(5):e10903. doi: 10.1002/ece3.10903 (PMC11094587; doi:10.1002/ece3.10903)
Supplement: Supplementary file 4 — Data S1 [file ECE3-14-e10903-s001.zip › pbsEDM-main/tests/testthat/test-earlier-functions.R]

context("test-earlier-functions.R")

test_that("original function runs",{
  expect_is(EDM_pred_E_2(dplyr::select(Nx_lags_orig,
                                       -c("t", "my.pred"))),
            "list")
})
