# Supplementary material for: Explaining empirical dynamic modelling using verbal, graphical and mathematical approaches
Source: Ecol Evol. 2024 May 15;14(5):e10903. doi: 10.1002/ece3.10903 (PMC11094587; doi:10.1002/ece3.10903)
Supplement: Supplementary file 4 — Data S1 [file ECE3-14-e10903-s001.zip › pbsEDM-main/tests/testthat/test-plots.R]

context("test-plots.R")

test_that("plotting functions run on simple examples",{
  expect_invisible(plot_time_series(NY_lags_example$N_t,
                               X.or.N = "N"))

  s3d <- scatterplot3d::scatterplot3d(rnorm(5), rnorm(5), rnorm(5))
  expect_equal(length(gets3dusr(s3d)), 6)

  aa <- pbsEDM(NY_lags_example,
               lags = list(N_t = 0:1),
               first_difference = TRUE)
  expect_invisible(plot.pbsEDM(aa,
                          late.col = "pink")) # to use "...", but they don't
                                        # need to get tested (don't show up in
                                        # red on the covr report). But "pink" works.

  # Change some defaults for functions that get called above with plot.pbsEDM()
  expect_invisible(plot_phase_2d(NY_lags_example$N_t,
                            X.or.N = "N",
                            cobwebbing = FALSE))
  expect_invisible(plot_phase_3d(aa,
                            last.time.to.plot = 1))

  aa_Evec <- pbsEDM_Evec(NY_lags_example$N_t)
  expect_invisible(plot_pbsEDM_Evec(aa_Evec))
  expect_invisible(plot_rho_Evec(aa_Evec))

  expect_is(plot_explain_edm_movie(aa,
                                   tstar = 15),
            "list")
})
