# Supplementary material for: Explaining empirical dynamic modelling using verbal, graphical and mathematical approaches
Source: Ecol Evol. 2024 May 15;14(5):e10903. doi: 10.1002/ece3.10903 (PMC11094587; doi:10.1002/ece3.10903)
Supplement: Supplementary file 4 — Data S1 [file ECE3-14-e10903-s001.zip › pbsEDM-main/vignettes/analyse_simple_time_series.Rmd]

---
title: "Analyse a Simple Time Series"
output: rmarkdown::html_vignette
vignette: >
  %\VignetteIndexEntry{simple_time_series}
  %\VignetteEngine{knitr::rmarkdown}
  %\VignetteEncoding{UTF-8}
---

```{r start, include = FALSE}
knitr::opts_chunk$set(
  collapse = TRUE,
  comment = "#>",
  fig.width = 6,
  fig.height = 6
)
options(rmarkdown.html_vignette.check_title = FALSE)
```

```{r setup}
library(pbsEDM)
```

This vignette shows how to use the simplex algorithm in `pbsEDM` to analyse a
simple time series and forecast the next value, and shows resulting graphics that help understand the
algorithm (as described in the manuscript).
The tibble `NY_lags_example` is saved in the package and contains several columns,
though we are only going to use the original time series of simulated population numbers,
$N_t$, which has column name `N_t`. See `?NY_lags_example` for full details.

## Plot the data in different ways

We want to plot the data in different ways, for which it is easiest to first run
the simplex algorithm (to create a `pbsEDM` object for which code automatically
makes the figures).

Use only the `N_t` column from `NY_lags_example` and apply the simplex algorithm
using lags of 0 and 1 ($E = 2$) with first differencing:
```{r E2res}
E_2_res <- pbsEDM(NY_lags_example,
                  lags = list(N_t = c(0:1)),
                  first_difference = TRUE)
```
This creates a `pbsEDM` object which is a list of results (see `?pbsEDM` for full details):
```{r res}
summary(E_2_res)
```
For now we'll just use that to plot the data in various useful ways:
```{r plotres, fig.width = 9, fig.height = 5.36}
plot(E_2_res,
     portrait = FALSE)
```
The figure shows, before using the results of the simplex algorithm, the data in various ways: time series of $N_t$ and $Y_t$, plus phase plots of $N_t$ vs $N_{t-1}$, $Y_t$ vs $Y_{t-1}$ (as used for $E=2$) and $Y_t$ vs $Y_{t-1}$ vs $Y_{t-2}$ (as used for $E=3$). The last 3 values of $N_t$ are in red, with the final one as a star. In the $Y_t$ time series panel, the values of $Y_t$ are also plotted in a vertical line (to the left of $t=0$) which is the one-dimensional equivalent of a phase plot for $E=1$.

An animated movie (with simplex results) is shown later below; to create the movie
without the results use this code in an Rmarkdown document:
```{r datamovie, eval=FALSE, echo=TRUE}
{r, animation.hook = 'gifski', interval = 1.5, fig.width = 9, fig.height = 5.36}
## or for portrait use fig.width = 5.36, fig.height = 8
for(iiii in 1:length(NY_lags_example$N_t)){
  plot(E_2_res,
       last.time.to.plot = iiii,
       portrait = FALSE)
}
```

A lot of information is saved in the `E_2_res` list. See `?pbsEDM::pbsEDM`
for full details, but, for example, useful summary statistics are given by
```{r useful}
E_2_res$results
```
giving the embedding dimension $E$ (which is 2 here because we used lags of 0
and 1), forecast skill (correlation coefficient $\rho$) and root-mean-square
error between the observations and the predictions.

## Make predictions using different values of E

Now use the simplex algorithm for different values of embedding dimension $E$,
where, for example $E=2$ uses first-difference values $Y_t$ and $Y_{t-1}$:
```{r Eres}
E_results <- pbsEDM_Evec(NY_lags_example$N_t)
```
The result is a list containing a `pbsEDM` object (as above) for each value of $E$, the
default being values $E = 2, 3, ..., 11$:
```{r Eresres}
summary(E_results)
```

There is a plotting function for the results, showing the data (as above) plus,
in the final panel, the predicted value of each data point and the $\rho$ for
each different value of $E$:
```{r Eresplot, fig.width = 9, fig.height = 5.36}
plot_pbsEDM_Evec(E_results,
                 portrait = FALSE)
```

A movie of that is shown here:
![pbsEDM_movie_1.gif](pbsEDM_movie_1.gif)

**Brief technical aside for full reproducibility**. That is a saved version to avoid R package building issues.
To make the movie afresh, install the `gifski` package, delete the first line in
the next chunk of code,
uncomment the commented line and save the movie produced here directly from the html as
`pbsEDM_movie_1.gif`; see the text above the movie on
[this page](https://htmlpreview.github.io/?https://raw.githubusercontent.com/andrew-edwards/sizeSpectra/master/doc/MEPS_IBTS_recommend.html)
if you want more details of this.
```{r, eval=FALSE, echo=TRUE}
# ```{r movietime, animation.hook = 'gifski', interval = 3, fig.width = 9, fig.height = 5.36}
for(iiii in 1:length(NY_lags_example$N_t)){
  plot_pbsEDM_Evec(E_results,
       last.time.to.plot = iiii,
       portrait = FALSE)
}
```

Now see how the forecast skill (correlation coefficient $\rho$) varies with $E$:
```{r rhoE}
plot_rho_Evec(E_results)
```

Each `E_results` component corresponds to a value of $E$, for example
```{r usefulE}
E_2_res$results
E_results[[1]]$results
E_results[[2]]$results
E_results[[3]]$results
```

The conclusion from the figure would be that $E = 3$ gives the highest value of
$\rho$, and so is best used for forecasting $\hat{N}_{101}$. This is given by:

```{r Nforecast}
E_results[[2]]$results           # [[2]] refers to E=3
E_results[[2]]$Y_forecast[100]   # the forecast for Y_{100}
E_results[[2]]$N_forecast[101]   # the forecast for N_{101}
```

In this case we obtain a negative forecast of $\hat{N}_{101}$ (which is explored as Aspect 3).

## Movie to demonstrate the simplex algorithm for $E=2$

Understanding of the simplex algorithm can be enhanced with a specific animated
example. With $t^* = 39$ we have Figure S.2 from the manuscript:
```{r EDMmovie2, eval = FALSE}
# ```{r EDMmovie2, animation.hook = 'gifski', interval = 8}
plot_explain_edm_movie(E_2_res,
                       tstar = 39)
```
![pbsEDM_movie_tstar_39.gif](pbsEDM_movie_tstar_39.gif).

Such a movie is useful for checking any single prediction. For example, with
$t^* = 15$ (see the technical aside above to make a new movie):
```{r EDMmovie3, eval = FALSE}
# ```{r EDMmovie3, animation.hook = 'gifski', interval = 8}
plot_explain_edm_movie(E_2_res,
                       tstar = 15)
```
![pbsEDM_movie_tstar_15.gif](pbsEDM_movie_tstar_15.gif).

And changing to $t^* = 75$ shows the removal of an invalid candidate nearest
neighbour from the library (right next to the blue solid circle) that would
clearly have been used as a nearest neighbour if not removed:
```{r EDMmovie4, eval = FALSE}
# ```{r EDMmovie4, animation.hook = 'gifski', interval = 8}
plot_explain_edm_movie(E_2_res,
                       tstar = 75)
```

![pbsEDM_movie_tstar_75.gif](pbsEDM_movie_tstar_75.gif).

For the prediction of $Y_{100}$ we set $t^* = 99$ to give:
```{r EDMmovie6, eval = FALSE}
# ```{r EDMmovie6, animation.hook = 'gifski', interval = 8}
plot_explain_edm_movie(E_2_res,
                       tstar = 99)
```

![pbsEDM_movie_tstar_99.gif](pbsEDM_movie_tstar_99.gif).

In this case there are no candidate nearest neighbours to cross out, because
$t^* = T-1$ and all defined points are candidates. This can be seen in matrix (6) in the
manuscript by setting $E=2$, $T=100$ and $t^* = 99$ (besides ${\bf x}_{t^*}$,
only rows with a $\times$ get crossed out and since these are undefined they do
not show up on the above plot anyway).
Also there is no known true value of $Y_{100}$ in the final plot.

In the R console you can create a pdf version of any such movie with, for example:
```{r EDMmovie5, eval = FALSE}
plot_explain_edm_movie_save(E_2_res,
                            pdf.filename = "movie_tstar_75.pdf",
                            tstar = 75)
```

## Further details of the calculations

The intermediate calculations of the simplex algorithm are saved in the output
for perusal (see `?pbsEDM`). For example, to see the nearest neighbours for each valid $t^*$:
```{r output}
E_2_res$neighbour_index
```
