# Supplementary material for: Explaining empirical dynamic modelling using verbal, graphical and mathematical approaches
Source: Ecol Evol. 2024 May 15;14(5):e10903. doi: 10.1002/ece3.10903 (PMC11094587; doi:10.1002/ece3.10903)
Supplement: Supplementary file 4 — Data S1 [file ECE3-14-e10903-s001.zip › pbsEDM-main/vignettes/pbsSmap.Rmd]

---
title: "pbsSmap example"
output: rmarkdown::html_vignette
vignette: >
  %\VignetteIndexEntry{pbsSmap}
  %\VignetteEngine{knitr::rmarkdown}
  %\VignetteEncoding{UTF-8}
---

```{r, include = FALSE}
knitr::opts_chunk$set(
  collapse = TRUE,
  comment = "",
  fig.width = 5,
  fig.height = 5
)
options(rmarkdown.html_vignette.check_title = FALSE)
```

```{r setup}
library(pbsEDM)
```

## Introduction

Example use of the `pbsSmap()` function for implementing the S-map algorithm,
giving the results reported in the manuscript.

Again we use the simulated population time series from the manuscript, with
population size denoted $N_t$ and first-differenced values denoted $Y_t$ at $t = 1, 2, 3, ..., 99, 100$. We
extract them from the saved tibble `NY_lags_example_3`:

```{r, t_and_Y}
input <-  dplyr::select(NY_lags_example_3, t, N_t, Y_t) %>%
  dplyr::rename(Time = t)
input
```

In the [`negative_predictions`](negative_predictions.html) vignette
we used the simplex algorithm and found the optimal embedding dimension to be $E
= 3$, so we use that here.

```{r, Efix}
E_fix <- 3
```

## Calculations using pbsEDM

Since $E = 3$ we use lags of 0, 1, and 2, and test over a range of $\theta$,
where $\theta$ represents the degree of local weighting:
```{r, pbsSmap1}
theta_vec = seq(0, 5, 0.1)
rho_vec <- smap_thetavec(input,
                         lags = list(Y_t = 0:2),
                         theta_vec = theta_vec)

plot(theta_vec,
     rho_vec,
     xlab = expression("Degree of local weighting, " * theta),
     ylab = expression("Forecast skill, " * rho),
     ylim = c(0.7, 1))
```

Thus we can see that the forecast skill (measured by the correlation coefficient
$\rho$) increases as $\theta$ increases. The value $\theta = 0$ represents the global
linear solution, with the solutions becoming more locally weighted (and hence
nonlinear) as $\theta$ increases.

The maximum value of $\rho$ is, with corresponding $\theta$:
```{r, pbsSmap2}
max(rho_vec)
theta_max <- theta_vec[which.max(rho_vec)]
theta_max
```

We then test if this is signficantly different to the linear system with $\theta
= 0$:
```{r, pbsSmap3}
rho_vec[1]     # rho at theta=0
p_val <- smap_surrogates(input,
                         lags = list(Y_t = 0:2),
                         theta = theta_max)
p_val
```
Since the p-value is $>0.05$, we conclude that there is not sufficient evidence
that the system is nonlinear, since the fit is not significantly better to that
from using $\theta = 0$. However, the focus of our application is in making
projections, so we use the optimal $\theta$ for that:
```{r, pbsSmap4}
Smap_optimal <- pbsSmap(input,
                        lags = list(Y_t = 0:2),
                        theta = theta_max)

Yhat_100 <- Smap_optimal$Y_forecast[100]
Yhat_100
Nhat_101 <- Yhat_100 + input$N_t[100]
Nhat_101
```

The latter gives $\hat{N}_{101}$, the forecast of the population at time
step 101. This is different to the -0.017 calculated using just the simplex
algorithm with $E=3$ in the [`negative_predictions`](negative_predictions.html)
vignette.
So prediction of a negative future population is avoided here,
but there is no guarantee of this with the S-map algorithm.

Related to this, we can check how many negative projected values (across the
whole time series) arise from S-map calculations:
```{r, pbsSmap5}
pbsSmap_pred_Y <- Smap_optimal$Y_forecast[-length(Smap_optimal$Y_forecast)]
                                           # Just the predictions for Y_t, excluding
                                           #  t=101, so for t = 1:100
pbsSmap_pred_N = c(NA,
                   input$N_t + pbsSmap_pred_Y)
pbsSmap_pred_N
which(pbsSmap_pred_N < 0)
```
Thus there are only three time indices for which we obtain negative predictions
of $N_t$ when using S-map, compared to six when using the simplex algorithm. This
difference may be due to the higher correlation coefficient comparing
predictions of $Y_t$ to actual values when using S-map compared to using simplex.

## Calculations using rEDM

We now do the same S-map calculations using code from the `rEDM` package, to see
how the library of candidate neighbours compares to our default `pbsEDM` library.

```{r, rEDM1}
rEDM_Smap <- rEDM::PredictNonlinear(dataFrame = input,
                                    columns = "Y_t",
                                    target = "Y_t",
                                    lib = "1 99",
                                    pred = "1 99",
                                    theta = theta_vec,
                                    E = 3,
                                    verbose = TRUE,
                                    showPlot = FALSE)
plot(theta_vec,
     rho_vec,
     xlab = expression("Degree of local weighting, " * theta),
     ylab = expression("Forecast skill, " * rho),
     ylim = c(0.7, 1))
lines(theta_vec,
      rEDM_Smap$rho,
      col = "red")
```

The red line gives the `rEDM` results, which are close, but not exactly the
same, as those from `pbsEDM` (black circles) derived earlier.
We now use `rEDM::SMap()` for the previously calculated `theta_max`, as it gives
more detailed output:
```{r, rEDM2}
rEDM_Smap_full <- rEDM::SMap(dataFrame = input,
                             columns = "Y_t",
                             target = "Y_t",
                             lib = "1 99",
                             pred = "1 99",
                             theta = theta_max,
                             E = 3,
                             verbose = TRUE)
rEDM_Smap_pred_Y <- c(NA,
                      NA,
                      rEDM_Smap_full$predictions$Predictions)

plot(rEDM_Smap_pred_Y,
     pbsSmap_pred_Y,
     xlab = expression("rEDM predictions of " * Y_t),
     ylab = expression("pbsSmap predictions of " * Y_t))
abline(0, 1)
```

So the predicted values from the two sets of code are certainly similar, but not
exactly the same.

Work out which ones appear most different:
```{r, rEDM3}
epsilon <- 0.14     # Gives the four most different
different <- dplyr::tibble(t = input$Time,
                           rEDM_Smap_pred_Y,
                           pbsSmap_pred_Y) %>%
  dplyr::mutate(diff = rEDM_Smap_pred_Y - pbsSmap_pred_Y)

different_few <- dplyr::filter(different,
                               abs(diff) > epsilon)

different_few

plot(rEDM_Smap_pred_Y,
     pbsSmap_pred_Y,
     xlab = expression("rEDM predictions of " * Y_t),
     ylab = expression("pbsSmap predictions of " * Y_t))
abline(0, 1)

points(different_few$rEDM_Smap_pred_Y,
       different_few$pbsSmap_pred_Y,
       col = "red",
       pch = 20)
```

So the largest difference occurs for $Y_{31}$, for which $t^* = 30$.

The `pbsEDM` output contains full details of calculations, so we can look at the
neighbours of $\bf{x}_{30}$ (with the closest given first):

```{r, pbsEDM6}
t_star <- 30
Smap_optimal$neighbour_index[t_star, ]
```

By sorting them we can see the indices in the library:
```{r, pbsEDM6b}
sort(Smap_optimal$neighbour_index[t_star, ])
```
This matches equation (7) in the
manuscript, with the omitted indices in equation (6) given by
```{r, pbsEDM6c}
c(1:(E_fix - 1),
  setdiff(E_fix:nrow(input),
          sort(Smap_optimal$neighbour_index[t_star, ])))
```

We wish to see whether some of those indices are included in the
library of candidate neighbours for the S-map calculations in `rEDM`, but
detailed output regarding nearest neighbours etc. is not available from the `rEDM` calculations.

So first we visualise the focal point ${\bf x}_{t^*}$ and the three subsequent
points that should be omitted from the library (as per equations 6 or 7), namely
${\bf x}_{t^*+1}$, ${\bf x}_{t^*+2}$, and ${\bf x}_{t^*+3}$.
We can use the `pbsEDM::plot_phase_3d()` function (which requires an input of class
`pbsEDM` so we do the calculation here); for $t^* = 30$:
```{r, pbsEDM7}
pbsEDM_simplex <- pbsEDM(NY_lags_example,
                         lags = list(Y_t = 0:2))
plot_phase_3d(pbsEDM_simplex,
              tstar = 30,
              early.col.lines = NA)
```

The blue dot is ${\bf x}_{30}$, and the red dots are ${\bf x}_{31}$, ${\bf x}_{32}$,
and ${\bf x}_{33}$. These are not the nearest neighbours in this case, but note that
their inclusion would still affect the mean distance of all points from the
focal point (equation S.14 in the manuscript), and hence affect the estimate of ${\bf x}_{31}$.

However, for $t^*=93$ (the value with the second largest different between
the `pbsEDM` and `rEDM` results) we have:
```{r, pbsEDM8}
plot_phase_3d(pbsEDM_simplex,
              tstar = 93,
              early.col.lines = NA)
```

for which one of the red points is very close to the blue ${\bf x}_{93}$, and so
its inclusion in the library would surely affect the prediction of
${\hat Y}_{94}$.

```{r, pbsEDM9, echo = FALSE, eval = FALSE}
# keep for reference
#plot_phase_3d(pbsEDM_simplex, tstar = 60, early.col.lines = NA, angle = 120) # excluded are
   # very close
#plot_phase_3d(pbsEDM_simplex, tstar = 14, early.col.lines = NA) # looks like excluded are
                                        # far away, therefore may affect mean
```

We can test that assertion by including the extra three points as later dummy
data and re-running the analysis in `pbsEDM`; being later in the time series
they will not get automatically excluded because they will not be close in time
to $t^*$:
```{r, pbsEDMdummy}
t_star = 93
pbsEDM_simplex$X[t_star:(t_star+3), ]    # x(tstar) and next three

# It looks like the third one here is the closest to the the first row, verified
#  by the 0.677 value in:
dist(pbsEDM_simplex$X[t_star:(t_star+3), ])

# These are the distances of the four nearest neighbours from the simplex calc:
pbsEDM_simplex$neighbour_distance[t_star, ]

# So x(tstar+2) would have been the second nearest neighbour, but it is
#  excluded here from the simplex calculation.
# So now add the necessary values as dummy data, re-run S-map from pbsSmap, and
#  see if it gets close to the rEDM calculation:

input_dummy <- rbind(input[1:99, ],
                     input[(t_star - 1):(t_star + 3), ],
                     input[100, ])

Smap_optimal_dummy <- pbsSmap(input_dummy,
                              lags = list(Y_t = 0:2),
                              theta = theta_max)

Smap_optimal_dummy$Y_forecast[t_star+1]
```
That estimate is very close to that from `rEDM`:
```{r, pbsEDMdummy2}
rEDM_Smap_pred_Y[t_star+1]
```
and somewhat different to the original `pbsEDM` estimate:
```{r, pbsEDMdummy3}
Smap_optimal$Y_forecast[t_star+1]
```

The actual nearest neighbours are
```{r, pbsEDMdummy4}
Smap_optimal_dummy$neighbour_index[t_star, ]
```
So the second nearest neighbour now is indeed for $t=103$, which is the dummy point in
the state space added in, corresponding to $t=95$. So $t=95$ was originally correctly
excluded from the library of neighbours in `pbsSmap`, but by adding it
as dummy data later we allow that neighbour to be included as $t=103$. The result
is close to that from `rEDM`, suggesting that $t=95$ is included in
the library for $t^* = 93$, unlike in `pbsSmap`.

Note that the estimates of $\hat{Y}_{94}$ from `rEDM` and from `pbsEDM` with the
dummy data added do not match exactly
because the dummy $Y_t$ values create extra ${\bf x}_t$ points, which affect the mean of the
distances of all points from ${\bf x}_{93}$.

## Test that pbsEDM and rEDM results have not changed

Just check that the results have not changed (due to any updates in the
packages)::

```{r, testrEDM}
testthat::expect_equal(Nhat_101,
                       0.5405147,
                       tolerance = 0.000001)       # If no errors then they match
testthat::expect_equal(different_few$diff,
                       c(-0.1724516, -0.2447201,  0.1473963, -0.1927386),
                       tolerance = 0.000001)

```
